# Supplementary material for: Generation of a humanized Aβ expressing mouse demonstrating aspects of Alzheimer’s disease-like pathology
Source: Nat Commun. 2021 Apr 23;12:2421. doi: 10.1038/s41467-021-22624-z (PMC8065162; doi:10.1038/s41467-021-22624-z)
Supplement: Supplementary file 4 — Source Data [file 41467_2021_22624_MOESM4_ESM.xlsx]

## Sheet: Figure 1
Figure 1e
App transcripts; relative units
	Tamoxifen -				Tamoxifen +
	hAβKI/+;UBC-Cre-ERT2				hAβKI/+;UBC-Cre-ERT2
		1.28912				0.530852
		0.892784				0.523544
		0.943689				0.78262
		0.874411
Figure 1f
Age/Genotype	wt									Age/Genotype	hAbKI
2mo	94.1086	104.652	96.8393	103.275	96.892	102.946	101.287			2mo	79.308	97.4773	100.924	99.5246	84.0128	90.7677	99.0285	99.0285
22mo	93.3038	100.359	91.4643	80.1231	72.474	92.5413	89.7682	95.354		22mo	88.9546	75.1052	87.6024	87.5337	92.2648	99.3973
Figure 1g-i
APP-C-term-Hc								6e10-Hc
Hip								Hip
2mo		AVERAGE	standar Error	%	% Error			2mo		AVERAGE	standar Error	%	% Error
1	0.340867	0.353699	0.0180467	100	5.10226			1	0.62308	0.618734	0.0205075	100	3.31443
2	0.311038							2	0.569114
3	0.395297							3	0.613613
4	0.367596							4	0.669127
6mo								6mo
1	0.426018	0.347859	0.0404302	98.3487	11.4307			1	0.653282	0.681036	0.0217058	110.069	3.5081
2	0.235064							2	0.744786
3	0.374766							3	0.653778
4	0.355588							4	0.672299
10mo								10mo
1	0.48002	0.339832	0.0730944	96.0793	20.6657			1	0.623934	0.6514	0.0119514	105.28	1.93158
2	0.155816							2	0.678347
3	0.431167							3	0.640858
4	0.292324							4	0.662463
14mo								14mo
1	0.489316	0.357755	0.0562936	101.147	15.9157			1	0.658315	0.644594	0.0469028	104.18	7.58046
2	0.41226							2	0.54374
3	0.249916							3	0.609922
4	0.279529							4	0.766399
18mo								18mo
1	0.338046	0.328379	0.0184667	92.8412	5.22103			1	0.681787	0.661278	0.0173237	106.876	2.79986
2	0.376553							2	0.637147
3	0.301074							3	0.627091
4	0.297842							4	0.699089
22mo								22mo
1	0.493575	0.34775	0.0761415	98.3178	21.5272			1	0.609319	0.623511	0.0170334	100.772	2.75295
2	0.46484							2	0.667779
3	0.212247							3	0.587637
4	0.220336							4	0.629309
Figure 1j-n
APP-C-ter
HC									Ctx									Cer
WT		AVERAGE	standar Error	%	% Error	%			WT		AVERAGE	standar Error	%	% Error	%			WT		AVERAGE	standar Error	%	% Error	%
1	0.562726	0.596519	0.0526486	100	8.82598	94.3351			1	0.708215	0.684926	0.0251312	100	3.66919	103.4			1	0.496401	0.489377	0.0153362	100	3.13382	101.435
2	0.512252					85.8736			2	0.572483					83.5832			2	0.524424					107.161
3	0.83149					139.39			3	0.804137					117.405			3	0.525697					107.422
4	0.473026					79.2977			4	0.671427					98.0292			4	0.444571					90.8441
5	0.473674					79.4064			5	0.675141					98.5715			5	0.478564					97.7904
6	0.616012					103.268			6	0.740709					108.144			6	0.506756					103.551
7	0.817326					137.016			7	0.689873					100.722			7	0.529891					108.279
8	0.485642					81.4128			8	0.61742					90.1441			8	0.408715					83.5173
hAb-KI-het									hAb-KI-het									hAb-KI-het
1	0.414254	0.656715	0.0565862	110.091	9.48608	69.4454			1	0.818473	0.710416	0.045544	103.722	6.64948	119.498			1	0.696439	0.492305	0.0378267	100.598	7.72955	142.311
2	0.700596					117.448			2	0.624261					91.1428			2	0.499346					102.037
3	0.784055					131.439			3	0.749593					109.441			3	0.461316					94.266
4	0.467509					78.373			4	0.693966					101.32			4	0.379783					77.6053
5	0.559612					93.813			5	0.758341					110.719			5	0.422965					86.4293
6	0.682317					114.383			6	0.906435					132.341			6	0.550395					112.469
7	0.796165					133.469			7	0.646434					94.3802			7	0.37746					77.1306
8	0.849209					142.361			8	0.485828					70.9315			8	0.550738					112.538
hAb-KI-homo									hAb-KI-homo									hAb-KI-homo
1	0.438563	0.617135	0.0512428	103.456	8.59031	73.5204			1	0.733863	0.695098	0.0349904	101.485	5.10865	107.145			1	0.490614	0.434783	0.0404152	88.844	8.25849	100.253
2	0.779849					130.733			2	0.645026					94.1746			2	0.503388					102.863
3	0.737011					123.552			3	0.794315					115.971			3	0.415872					84.9797
4	0.459513					77.0324			4	0.642193					93.761			4	0.43235					88.347
5	0.583513					97.8198			5	0.665758					97.2015			5	0.366044					74.7979
6	0.702765					117.811			6	0.827179					120.769			6	0.583586					119.251
7	0.474747					79.5864			7	0.736037					107.462			7	0.251623					51.4171
8	0.761115					127.593			8	0.516415					75.3972			8	0.185718					37.9499
Anti-6E10
HC									Ctx									Cer
WT		AVERAGE	standar Error	%	% Error	%			WT		AVERAGE	standar Error	%	% Error	%			WT		AVERAGE	standar Error	%	% Error	%
1	0.11664	0.0382279	0.0228623	3.30287	1.97529	10.0776			1	0.0493198	0.0382375	0.00718999	4.94379	0.929606	6.37664			1	0.197521	0.0487375	0.0377124	5.23203	4.04847	21.2041
2	-0.014145					0			2	0.0315045					4.07327			2	-0.0694734					0
3	-0.00260409					-0.224992			3	0.0567461					7.33681			3	0.0057679					0.61919
4	0.0514427					4.44462			4	0.053301					6.89138			4	0.0899505					9.65629
5	0.140687					12.1553			5	0.0551165					7.12611			5	0.18038					19.364
6	0.0574799					4.96623			6	0.0399956					5.1711			6	0.0822271					8.82718
7	-0.00679463					0			7	0.0215749					2.78946			7	-0.0112886					0
8	-0.0368827					0			8	-0.00165869					-0.214455			8	-0.0851842					0
hAb-KI-het									hAb-KI-het									hAb-KI-het
1	0.512147	0.462708	0.043615	39.9777	3.76831	44.2493			1	0.500072	0.327491	0.0505564	42.3418	6.53652	64.6552			1	0.919542	0.529955	0.0978515	56.8913	10.5045	98.7139
2	0.47142					40.7304			2	0.4879					63.0814			2	0.89026					95.5704
3	0.589992					50.975			3	0.442512					57.2131			3	0.605802					65.0335
4	0.409572					35.3868			4	0.308891					39.937			4	0.568342					61.0121
5	0.573827					49.5783			5	0.302609					39.1248			5	0.506456					54.3686
6	0.558158					48.2245			6	0.301461					38.9764			6	0.324836					34.8715
7	0.348545					30.1141			7	0.161832					20.9236			7	0.249685					26.8039
8	0.238006					20.5636			8	0.114647					14.8229			8	0.174716					18.756
hAb-KI-homo									hAb-KI-homo									hAb-KI-homo
1	0.979966	1.15742	0.0735505	100	6.35472	84.6685			1	1.13052	0.773445	0.071246	100	9.21151	146.167			1	1.13259	0.931522	0.101911	100	10.9403	121.585
2	1.26874					109.618			2	0.878436					113.575			2	1.27994					137.403
3	1.5184					131.189			3	0.783612					101.314			3	0.998524					107.193
4	1.07267					92.678			4	0.774077					100.082			4	1.21957					130.923
5	1.05602					91.2394			5	0.765559					98.9804			5	0.988357					106.101
6	1.28394					110.932			6	0.838546					108.417			6	0.663094					71.1839
7	0.855933					73.9521			7	0.528789					68.368			7	0.492994					52.9234
8	1.22366					105.723			8	0.488019					63.0968			8	0.677105					72.6879

## Sheet: Figure 2
Figure 2a
Soluble (ug/mg)						Insoluble (ug/mg)
2mo		Aβ40	Aβ42			2mo		Aβ40	Aβ42
		2.29321	1.30739					1.77915	0.742532
		2.88351	1.37036					1.72798	0.675377
		3.06432	0.9943					1.16792	0.591316
		2.37708	1.17062					1.66015	0.733435
		1.85394	0.715712					2.5885	1.17819
6mo		Aβ40	Aβ42			6mo		Aβ40	Aβ42
		1.80981	0.686013					3.55954	1.20723
		2.97749	1.28025					1.41835	0.777909
		2.17932	0.828426					1.52139	0.720723
		2.03563	0.811857					1.91462	1.40085
		2.30181	0.847684					3.20593	1.36305
10mo		Aβ40	Aβ42			10mo		Aβ40	Aβ42
		2.40182	1.04042					1.8832	0.922848
		2.08238	0.772546					1.04561	0.524958
		1.93157	0.972026					3.38049	1.74327
		1.67625	0.762357					8.58521	3.45162
		2.75442	1.13901					4.45642	0.972451
		1.7701	0.749844					3.25983	1.70056
14mo		Aβ40	Aβ42			14mo		Aβ40	Aβ42
		2.66937	1.38776					3.759	1.75561
		1.89166	1.04249					3.55042	1.35799
		2.40867	0.856271					9.88958	3.89121
		2.28774	0.948971					4.00217	1.30791
		2.40642	0.925172					3.08229	1.97866
		2.19879	1.15931					2.81578	0.525312
18mo		Aβ40	Aβ42			18mo		Aβ40	Aβ42
		1.10546	0.645852					8.0419	3.40387
		1.78234	0.570718					6.35815	2.9465
		1.44435	0.682739					8.52841	4.28818
		1.55179	0.657579					7.86076	3.10316
		1.39611	0.605844					9.28038	3.21334
		1.39774	0.42137					8.67866	3.76912
22mo		Aβ40	Aβ42			22mo		Aβ40	Aβ42
		1.50962	0.762159					4.00084	2.40401
		1.47721	0.734853					6.06183	2.28078
		1.20924	0.406591					5.83533	5.52102
		1.82335	0.708401					13.729	1.61561
		1.16898	0.317003					6.35559	2.10427
		1.23265	0.362857					13.5791	5.52955
Figure 2b
Aβ-PMCA
			WT								hAβ-KI								3xTg-AD
RFU			109-2		109-4		110-0		110-2		137-2		137-7		138-4,7		138-7,9		S158-3		S159-1		S912-3		S912-1
		0	13.828	13.927	13.869	14.241	13.178	14.035	13.604	13.964	13.727	14.375	14.873	16.235	15.012	14.353	13.73	15.256	18.122	20.023	19.963	20.667	20.404	21.376	20.68	22.681
		24	13.075	13.929	13.512	14.838	13.199	13.843	13.783	13.759	14.448	14.236	12.931	14.465	13.871	14.73	14.224	14.436	19.468	22.987	22.833	29.148	21.151	27.967	19.9	25.962
		48	14.719	14.253	14.331	16.583	14.12	14.624	15.142	14.604	14.586	16.695	13.054	13.899	13.608	14.901	14.973	14.786	26.316	26.139	37.412	38.018	33.64	36.383	27.456	31.919
		72	15.368	14.793	14.751	15.926	17.817	15.218	15.299	15.102	14.304	17	13.673	14.164	13.326	15.18	14.758	15.305	29.747	26.602	57.648	49.78	43.664	56.181	33.33	38.914
		96	15.93	14.578	14.915	16.032	14.308	14.706	15.1	15.469	14.494	17.384	13.749	13.927	16.715	14.619	15.62	15.983
		120	16.307	16.32	16.621	17.777	20.069	16.708	16.033	16.615	15.153	18.52	16.403	18.182	19.08	17.256	16.013	18.322
		144	18.285	16.26	19.069	17.954	19.08	19.439	20.067	19.219	18.071	19.755	29.438	30.567	51.43	17.199	16.649	32.893	57.814	61.736	123.45	117.631	158.492	148.145	68.581	83.801
		156	28.748	17.112	31.377	20.745	43.303	26.548	54.635	30.535	51.588	30.558	212.567	240.902	335.886	225.423	125.479	227.531	79.968	97.453	137.884	140.685	182.736	173.662	90.818	106.143
		168	34.126	17.781	35.631	23.705	61.034	29.999	71.783	33.013	56.956	39.844	344.47	476.577	470.884	328.482	330.29	369.983	93.984	115.78	153.731	165.954	206.982	192.842	110.914	118.747
		192	50.172	25.198	44.432	46.984	97.422	37.161	94.371	70.45	183.37	87.912	517.664	605.144	546.514	444.278	447.517	436.027	149.318	162.982	199.923	236.798	290.095	253.883	132.392	159.678
		216	61.194	39.496	81.134	57.941	152.591	92.701	112.771	108.994	359.214	329.044	561.468	602.496	537.284	560.226	521.807	526.012	203.646	229.208	370.974	367.048	315.672	288.645	197.607	217.498
		240	523.805	416.342	575.285	403.464	544.499	560.915	382.968	403.522	564.622	529.023	574.735	606.569	591.369	580.655	545.09	583.992	226.088	273.227	385.954	346.392	341.076	325.486	228.977	255.015
		252	541.382	419.974	577.199	551.158	548.792	589.485	599.162	574.477	550.549	536.697	521.21	599.21	597.7	574.604	549.904	597.673
		264	564.027	470.071	594.25	573.751	551.939	610.02	576.442	538.865	584.713	539.838	529.168	623.53	595.439	578.135	567.487	599.103	284.7	296.173	395.908	387.565	376.505	329.721	323.81	343.101
		288	567.569	510.19	602.572	579.614	574.71	619.134	580.562	579.341	598.241	543.999	542.953	605.988	595.918	584.355	569.241	611.232	358.168	376.593	379.484	334.847	377.849	364.203	377.05	379.731
		300	555.997	523.938	598.157	571.135	561.267	609.837	587.222	586.194	603.169	338.759	433.255	612.73	515.004	580.824	567.211	410.816	367.274	371.66	393.29	360.997	389.963	343.507	348.224	386.369
		324	557.364	541.453	603.446	571.671	546.754	620.466	581.703	583.98	589.376	335.644	438.345	606.982	513.86	585.886	570.969	409.701	381.386	317.576	378.528	369.322	357.77	325.933	379.132	303.054
		348	548.01	559.125	597.093	584.014	583.853	607.942	584.769	604.094	601.911	350.573	449.095	616.91	528.582	588.184	573.908	410.779	333.195	378.872	335.92	291.623	365.803	305.798	360.405	317.657
% Aggregation
			WT								hAβ-KI								3xTg-AD
			109-2		109-4		110-0		110-2		137-2		137-7		138-4,7		138-7,9		S158-3		S159-1		S912-3		S912-1
		0	2.43636	2.49086	2.2983	2.43847	2.25812	2.26201	2.2705	2.31156	2.27581	2.64247	2.5878	2.60372	2.51163	2.44022	2.39237	2.49594	4.75162	5.2849	5.04233	5.33253	5.23229	5.86925	5.45456	5.87029
		24	2.30369	2.49121	2.23914	2.54069	2.26172	2.23107	2.30038	2.27763	2.39535	2.61692	2.24991	2.31986	2.32073	2.50432	2.47845	2.36179	5.10454	6.06722	5.76725	7.5208	5.42385	7.67896	5.24883	6.71948
		48	2.59334	2.54916	2.37486	2.83949	2.41954	2.35694	2.5272	2.4175	2.41823	3.06894	2.27131	2.22908	2.27673	2.53339	2.60895	2.41905	6.9001	6.89916	9.44967	9.80945	8.62646	9.98976	7.24181	8.26127
		72	2.70769	2.64574	2.44446	2.72699	3.05304	2.45267	2.5534	2.49994	2.37148	3.12501	2.37901	2.27158	2.22955	2.58082	2.57149	2.50396	7.79971	7.02137	14.561	12.8443	11.197	15.4257	8.79113	10.0717
		96	2.80671	2.60729	2.47164	2.74514	2.45175	2.37015	2.52019	2.56069	2.40298	3.19559	2.39223	2.23357	2.79655	2.48545	2.72169	2.61488
		120	2.87313	2.91885	2.75435	3.04393	3.43893	2.69281	2.6759	2.7504	2.51223	3.40442	2.85401	2.91598	3.19224	2.93378	2.79017	2.99755
		144	3.22164	2.90812	3.16002	3.07424	3.26946	3.13297	3.34918	3.18146	2.99601	3.63144	5.12201	4.90225	8.60465	2.92408	2.90099	5.38143	15.1589	16.2947	31.1815	30.3513	40.6428	40.6765	18.089	21.6894
		156	5.06511	3.0605	5.19964	3.55214	7.4202	4.27872	9.11857	5.05468	8.55283	5.61729	36.9852	38.6352	56.1964	38.3252	21.864	37.225	20.9677	25.7219	34.8273	36.2997	46.8598	47.6827	23.9542	27.4719
		168	6.01266	3.18015	5.90459	4.05898	10.4585	4.83491	11.9806	5.46488	9.44279	7.32428	59.9355	76.4321	78.7827	55.8468	57.551	60.5307	24.6427	30.5591	38.83	42.8197	53.0773	52.949	29.2547	30.7341
		192	8.83981	4.50669	7.36304	8.04501	16.6938	5.98921	15.7505	11.6621	30.4011	16.1603	90.07	97.0513	91.4362	75.5338	77.9771	71.3358	39.1514	43.0177	50.4973	61.0989	74.3904	69.7092	34.9198	41.3278
		216	10.7818	7.06389	13.4451	9.92117	26.1473	14.9405	18.8214	18.0426	59.5545	60.4861	97.6916	96.6266	89.8919	95.2467	90.9217	86.0577	53.3963	60.4975	93.7021	94.7062	80.9492	79.2539	52.1209	56.2928
		240	92.2892	74.4631	95.3333	69.0846	93.3028	90.4022	63.9173	66.7979	93.6093	97.2471	100	97.2798	98.9408	98.72	94.9786	95.5434	59.2806	72.1159	97.4858	89.3765	87.4637	89.3694	60.3951	66.003
		252	95.3861	75.1127	95.6505	94.3741	94.0384	95.0068	100	95.0973	91.2761	98.6577	90.687	96.0996	100	97.6912	95.8174	97.7817
		264	99.3759	84.0726	98.4761	98.2427	94.5776	98.3164	96.208	89.2022	96.9402	99.2351	92.0717	100	99.6217	98.2915	98.8812	98.0156	74.6488	78.1723	100	100	96.5489	90.5322	85.4082	88.8014
		288	100	91.2479	99.8552	99.2466	98.4796	99.7853	96.8957	95.9025	99.183	100	94.4702	97.1867	99.7019	99.349	99.1868	100	93.9122	99.3985	95.8516	86.3976	96.8936	100	99.4509	98.2819
		300	97.9611	93.7068	99.1235	97.7947	96.176	98.2869	98.0072	97.0369	100	62.272	75.3834	98.2679	86.1643	98.7487	98.8331	67.2111	96.2998	98.0965	99.3387	93.1449	100	94.3174	91.8477	100
		324	98.202	96.8393	100	97.8865	93.6892	100	97.0861	96.6704	97.7132	61.6994	76.2691	97.3461	85.9729	99.6093	99.4879	67.0287	100	83.8214	95.6101	95.2929	91.7446	89.4921	100	78.4364
		348	96.5539	100	98.9472	100	100.046	97.9815	97.5978	100	99.7914	64.4437	78.1395	98.9383	88.436	100	100	67.2051	87.3642	100	84.848	75.2449	93.8045	83.9636	95.0606	82.216
Figure 2c
T50 (h)
		WT								hAβ-KI								3xTg-AD
		109-2		109-4		110-0		110-2		137-2		137-7		138-4,7		138-7,9		S158-3		S159-1		S912-3		S912-1
	T50 (h)	230		230.5		224.9		232.6		206.9		160.2		159.3		163.9		211.3		176.4		160.6		210.1
		WT	hAβ-KI	3xTg-AD
		230	206.9	211.3
		230.5	160.2	176.4
		224.9	159.3	160.6
		232.6	163.9	210.1

## Sheet: Figure 3
Figure 3b
	WT							hAbKI
Age	2 mo	6 mo	10 mo	14 mo	18 mo	22 mo		2 mo	6 mo	10 mo	14 mo	18 mo	22 mo
number of clusters	15	0	2	6	5	1		0	0	2	5	10	10
	0	2	1	3	8	4		0	1	5	11	5	13
	0	0	0	0	3	1		1	3	4	7	8	2
	0	0	0	1	5	3		0	3	28	10	18	23
	0	1	2	4	0	3		0	3	7	6	9	6
	0	0	0	1		4		0	0	17	17	3	14
	0					8		0				22	14
	0					2		0					10
	0					5		0					4
	2					2							5
	0												19
	0
	0
	1
	0
	0
Figure 3g
	hab-KI Wild Cre		hab-KI Wild Cre - Tamoxifen
Number of clusters	4		0
	7		1
	10		3
	3		6
	6		0
	8		1
	1		1
			3

## Sheet: Figure 4
Figure 4b
Soluble (ug/mg)					InSoluble (ug/mg)
hAb-KI 18mo	Aβ40	Aβ42			hAb-KI 18mo	Aβ40	Aβ42
	0.78952	0.377989				9.62812	2.80527
	0.874861	0.468349				5.77342	1.5995
	1.23972	0.560641				5.4279	1.58396
	1.0033	0.585408				4.55152	1.24683
	0.970847	0.594297				4.88697	1.62104
	0.97905	0.567098				4.91826	1.39549
	0.930014	0.516864				5.18971	1.53577
	0.991584	0.459622				10.3586	3.04615
hAb/PS1KI 18mo	Aβ40	Aβ42			hAb/PS1KI 18mo	Aβ40	Aβ42
	1.28278	2.6557				9.66668	2.80114
	0.928076	1.20971				13.8564	3.6055
	1.3915	2.9438				12.0517	3.5741
	1.52504	1.52734				10.9043	3.20207
	1.26665	2.38396				11.64	3.41092
	1.2926	2.29542				9.12651	2.51165
Figure 4d
	WT		hAb-KI		hAb-KI/PS1
number of clusters	3		10		100
	2		5		14
	0		8		3
	6		18		15
	4		9		5
	3		3		85
			22		72
			10		41
			13		86
			2		23
			23		11
			6		6
			14		19
			14		76
			10		2
			4
			5
			19
Figure 4e
	WT		hAb-KI		hAb-KI/PS1
number of granules/clusters	14		84		71
	0		51		64
	26		29		55
	42		19		51
	8		17		36
			34		33
			28		25
					37
					57
					41
Figure 4f
	WT		hAb-KI		hAb-KI/PS1
average granule area (um2)	7.76		14.48		16.52
	0		6.93		11.23
	9.4		13.57		13.9
	4.41		7.43		13.01
	16.49		6.55		11.51
			11.83		15.2
			16		10.27
					15.62
					15.11
					14.52
Figure 4g
	WT		hAb-KI		hAb-KI/PS1
average cluster area (um2)	6230.69		11620.3		9229.23
	0		5518.55		10453.7
	4783.04		5535.32		9342.78
	7219.9		5054.07		9045.04
	3015.17		3839.81		8245.77
			8928.3		6616.71
			3681.16		5756.88
					4217.12
					8942.6
					6328.13
Figure 4h
	WT		hAb-KI		hAb-KI/PS1
GFAP+ cell area (um2)	292.014		262.149		277.138
	244.844		244.15		248.603
	194.026		259.845		208.031
	217.499		289.308		265.278
	211.885		197.689		218.674
	253.067				208.837
					232.479
					198.617
					234.579
					272.801
Figure 4I
	WT		hAb-KI		hAb-KI/PS1
GFAP+ cells/mm2	1361		1242		1504
	1000		966		1311
	1103		1195		1055
	933		1190		1858
	739		900		1061
	877				914
					1063
					1178
					1140
					1090
Figure 4j
	WT		hAb-KI		hAb-KI/PS1
IBA1+ cell area (um2)	136.824		171.011		185.707
	197.857		177.755		245.032
	219.243		197.328		196.252
	166.556		183.486		235.316
	184.484		148.787		211.627
	218.038		208.499		253.808
	200.518		193.203		395.518
					294.399
					266.268
Figure 4k
	WT		hAb-KI		hAb-KI/PS1
IBA1+ cells/mm2	824		772		812
	950		815		1102
	717		1009		870
	1052		911		1363
	849		709		897
	775		898		1299
	732		1074		1557
					1403
					1030

## Sheet: Figure 5
Figure 5a
NOVEL OBJECT
2mo								6mo								10mo								14mo								18mo								22mo
WT	new object (Tn)	familiar object (Tf)	Tn*100	Tn+Tf	MI=Tnx100/(Tn+Tf)			WT	new object (Tn)	familiar object (Tf)	Tn*100	Tn+Tf	MI=Tnx100/(Tn+Tf)			WT	new object (Tn)	familiar object (Tf)	Tn*100	Tn+Tf	MI=Tnx100/(Tn+Tf)			WT	new object (Tn)	familiar object (Tf)	Tn*100	Tn+Tf	MI=Tnx100/(Tn+Tf)			WT	new object (Tn)	familiar object (Tf)	Tn*100	Tn+Tf	MI=Tnx100/(Tn+Tf)			WT	new object (Tn)	familiar object (Tf)	Tn*100	Tn+Tf	MI=Tnx100/(Tn+Tf)
	5.06	6	506	11.06	45.7505				2.57	1.31	257	3.88	66.2371				0.87	0.83	87	1.7	51.1765				22.92	22.87	5117	92.32	55.4268				6.81	5.74	681	12.55	54.2629				8.24	2.03	824	10.27	80.2337
	5.01	3.01	501	8.02	62.4688				3.34	1.86	334	5.2	64.2308				2.63	1.15	263	3.78	69.5767				114.6	64.19	11460	178.79	64.0975				0.42	0.17	42	0.59	71.1864				3.69	1.31	369	5	73.8
	5.48	4.25	548	9.73	56.3207				5.65	4.33	565	9.98	56.6132				9.11	8.14	911	17.25	52.8116				79.61	33.35	7961	112.96	70.4763				1.89	1.11	189	3	63				4.66	4.48	466	9.14	50.9847
	3.74	2.45	374	6.19	60.42				4.34	2.66	434	7	62				9.47	3.19	947	12.66	74.8025				21.7	13.2	2170	34.9	62.1777				7.74	1.25	774	8.99	86.0957				14.74	4.63	1474	19.37	76.0971
	9.01	3.32	901	12.33	73.0738				3.49	1.87	349	5.36	65.1119				6.03	5.71	603	11.74	51.3629				9.92	3.77	992	13.69	72.4617				4.73	2.58	473	7.31	64.7059				8.5	3.36	850	11.86	71.6695
	12.34	8.89	1234	21.23	58.1253				1	0.47	100	1.47	68.0272				2.66	0.59	266	3.25	81.8462				6.5	4.14	650	10.64	61.0902				6.93	1.09	693	8.02	86.409				19.58	3.81	1958	23.39	83.711
	5.32	5.09	532	10.41	51.1047				0.77	0.15	77	0.92	83.6957				15.52	4.01	1552	19.53	79.4675				5.6	5.03	560	10.63	52.6811				9.98	3.01	998	12.99	76.8283				9.43	3.21	943	12.64	74.6044
	7.75	7.99	775	15.74	49.2376				2.69	2.9	269	5.59	48.1216				1.91	0.41	191	2.32	82.3276				11.6	3.37	1160	14.97	77.4883				5.97	2.45	597	8.42	70.9026				18.1	3.98	1810	22.08	81.9746
	6.05	4.94	605	10.99	55.05				4.35	6.88	435	11.23	38.7355				5.26	2.08	526	7.34	71.6621				9.39	7.97	939	17.36	54.0899				4.71	1.86	471	6.57	71.6895				13.83	9.6	1383	23.43	59.0269
	16.4	5.31	1640	21.71	75.5412				4.05	1.82	405	5.87	68.9949				12.21	4.61	1221	16.82	72.5922				5.97	3.68	597	9.65	61.8653				12.68	2.89	1268	15.57	81.4387				12.4	5.48	1240	17.88	69.3512
	5.34	6.2	534	11.54	46.2738				0.45	1.1	45	1.55	29.0323				6.92	3.46	692	10.38	66.6667				10.28	3.96	1028	14.24	72.191				1.24	1.2	124	2.44	50.8197				13.9	3.71	1390	17.61	78.9324
									0.2	0.43	20	0.63	31.746				12.98	2.07	1298	15.05	86.2458				12.18	3.55	1218	15.73	77.4317				4.12	4.03	412	8.15	50.5521				7.44	2.98	744	10.42	71.4012
									1.82	3.81	182	5.63	32.3268				4.38	0.84	438	5.22	83.908				0.17	0.08	17	0.25	68												14.81	9.88	1481	24.69	59.9838
																	3.25	3.31	325	6.56	49.5427				7.53	1.9	753	9.43	79.8515												21.09	10.62	2109	31.71	66.509
																	4.17	1.14	417	5.31	78.5311				7.34	4.08	734	11.42	64.2732												1	0.71	100	1.71	58.4795
																	8.86	2.43	886	11.29	78.4765				7.97	5.44	797	13.41	59.4333												9.32	6.93	932	16.25	57.3538
																																									5.82	4.12	582	9.94	58.5513
																																									5.71	0.88	571	6.59	86.6464
																																									9.86	7.11	986	16.97	58.1025
																																									7.63	4.47	763	12.1	63.0579
2mo								6mo								10mo								14mo								18mo								22mo
hAb-KI	new object (Tn)	familiar object (Tf)	Tn*100	Tn+Tf	MI=Tnx100/(Tn+Tf)			hAb-KI	new object (Tn)	familiar object (Tf)	Tn*100	Tn+Tf	MI=Tnx100/(Tn+Tf)			hAb-KI	new object (Tn)	familiar object (Tf)	Tn*100	Tn+Tf	MI=Tnx100/(Tn+Tf)			hAb-KI	new object (Tn)	familiar object (Tf)	Tn*100	Tn+Tf	MI=Tnx100/(Tn+Tf)			hAb-KI	new object (Tn)	familiar object (Tf)	Tn*100	Tn+Tf	MI=Tnx100/(Tn+Tf)			hAb-KI	new object (Tn)	familiar object (Tf)	Tn*100	Tn+Tf	MI=Tnx100/(Tn+Tf)
	5.48	5.73	548	11.21	48.8849				4.86	1.96	486	6.82	71.261			APP-het-31-0	6.26	2.78	626	9.04	69.2478				17.4	11.63	1740	29.03	59.938				5.33	2.41	533	7.74	68.863				7.42	3.32	742	10.74	69.0875
	5.26	3.54	526	8.8	59.7727				5.44	2.55	544	7.99	68.0851			APP-het-31-2	6.98	2.43	698	9.41	74.1764				1.67	1.16	167	2.83	59.0106				3.38	2.53	338	5.91	57.1912				4.24	2.15	424	6.39	66.3537
	9.67	5.03	967	14.7	65.7823				5.37	2.37	537	7.74	69.3798			APP-homo-32-0	13.5	8.82	1350	22.32	60.4839				6.42	6.76	642	13.18	48.7102				2.94	2.18	294	5.12	57.4219				3.94	3.44	394	7.38	53.3875
	7.44	11.12	744	18.56	40.0862				4.59	3.39	459	7.98	57.5188			APP-homo-32-2	10.4	5.61	1040	16.01	64.9594				5.69	4.8	569	10.49	54.2421				1.65	1.43	165	3.08	53.5714				4.65	5.15	465	9.8	47.449
	7	4.9	700	11.9	58.8235				1.4	1.5	140	2.9	48.2759			APP-homo-32-4	16.91	6.03	1691	22.94	73.714				4.48	1.31	448	5.79	77.3748				5.04	3.15	504	8.19	61.5385				6.4	5.82	640	12.22	52.3732
	13.67	8.56	1367	22.23	61.4935				2.58	1.67	258	4.25	60.7059			APP-homo-33-0	9.43	6.53	943	15.96	59.0852				3.75	1.86	375	5.61	66.8449				6.78	3.75	678	10.53	64.3875				7	2.9	700	9.9	70.7071
	2.76	2.68	276	5.44	50.7353				5.59	3.68	559	9.27	60.302			APP-homo-34-2	7.36	3.22	736	10.58	69.5652				5.94	2.83	594	8.77	67.7309				4.1	2.02	410	6.12	66.9935				7.27	2.61	727	9.88	73.583
	8.88	8.07	888	16.95	52.3894				3.79	5.79	379	9.58	39.5616			APP-homo-33-4	5.13	4.71	513	9.84	52.1341				8.77	4.55	877	13.32	65.8408				7.48	3.87	748	11.35	65.9031				8.2	5.5	820	13.7	59.854
	11.62	6.14	1162	17.76	65.4279				2.73	2.56	273	5.29	51.6068			APP-homo-37-0	5.37	5.57	537	10.94	49.0859				3.94	3.53	394	7.47	52.7443				4.8	3.85	480	8.65	55.4913				3.12	1.76	312	4.88	63.9344
	9.47	8.13	947	17.6	53.8068				5.31	3.47	531	8.78	60.4784			APP-homo-37-2	12.83	8.65	1283	21.48	59.73				3.07	2.3	307	5.37	57.1695				2.79	2.48	279	5.27	52.9412				6.58	6.14	658	12.72	51.7296
	13.4	7.99	1340	21.39	62.6461				1.41	1.95	141	3.36	41.9643			APP-homo-37-4	6.77	4.45	677	11.22	60.3387				4.86	2.68	486	7.54	64.4562				4.22	5.48	422	9.7	43.5052				3.48	2.85	348	6.33	54.9763
	11.76	5.73	1176	17.49	67.2384				6.51	1.87	651	8.38	77.685			APP-homo-37-7	5.74	1.8	574	7.54	76.1273				7.31	5.4	731	12.71	57.5138				6.97	5.09	697	12.06	57.7944				6.6	4.12	660	10.72	61.5672
	8.52	6.71	852	15.23	55.9422				3.6	2.72	360	6.32	56.962			APP-homo-36-0	4.29	2.23	429	6.52	65.7975				5.28	3.02	528	8.3	63.6145				2.19	2.67	219	4.86	45.0617				5.87	4.37	587	10.24	57.3242
	6.64	5.08	664	11.72	56.6553				4.46	3.84	446	8.3	53.7349												5.5	3.83	550	9.33	58.9496												7.45	7.28	745	14.73	50.5771
	7.78	5.05	778	12.83	60.6391				2.48	2.87	248	5.35	46.3551																												4.42	4.8	442	9.22	47.9393
	8.42	2.95	842	11.37	74.0545				4.7	3.99	470	8.69	54.0852																												13.74	5.59	1374	19.33	71.0812
	6.33	6.76	633	13.09	48.3575																																				6.14	10.7	614	16.84	36.4608
	8.61	4.68	861	13.29	64.7856																																				6.67	4.39	667	11.06	60.3074
Figure 5b
CONTEXTUAL FEAR CONDITION
2mo (Freezing %)			6mo (Freezing %)			10mo (Freezing %)			14mo (Freezing %)			18mo (Freezing %)			22mo (Freezing %)
WT	hAb-KI		WT	hAb-KI		WT	hAb-KI		WT	hAb-KI		WT	hAb-KI		WT	hAb-KI
46.6667	33.3333		86.6667	56.6667		53.3333	53.3333		70	53.3333		36.6667	33.3333		60	50
53.3333	50		80	76.6667		76.6667	50		66.6667	70		70	66.6667		43.3333	40
33.3333	53.3333		80	53.3333		43.3333	40		43.3333	66.6667		73.3333	53.3333		66.6667	40
76.6667	33.3333		90	73.3333		43.3333	33.3333		70	53.3333		76.6667	43.3333		83.3333	60
53.3333	43.3333		70	66.6667		33.3333	43.3333		66.6667	80		86.6667	43.3333		80	93.3333
43.3333	33.3333		73.3333	63.3333		66.6667	26.6667		43.3333	53.3333		70	63.3333		76.6667	60
43.3333	66.6667		60	53.3333		53.3333	56.6667		53.3333	56.6667		66.6667	66.6667		43.3333	50
33.3333	30		86.6667	70		66.6667	30		73.3333	36.6667		43.3333	66.6667		76.6667	70
66.6667	40		60	53.3333		53.3333	53.3333		56.6667	63.3333		70	56.6667		73.3333	60
53.3333	53.3333		43.3333	66.6667		86.6667	50		60	33.3333		43.3333	53.3333		80	40
66.6667	50		76.6667	70		70	23.3333		80	83.3333		70	23.3333		86.6667	53.3333
53.3333	56.6667		60	56.6667		80	50		76.6667	30		70	33.3333		80	73.3333
40	53.3333		63.3333	86.6667		33.3333	50		66.6667	50			33.3333		46.6667	36.6667
53.3333	50		73.3333	86.6667		50			93.3333	53.3333			50		90	53.3333
70	36.6667			43.3333		70			80				53.3333		86.6667	66.6667
	36.6667					53.3333			83.3333						83.3333	73.3333
	60					83.3333			86.6667						96.6667	40
	73.3333					56.6667			60						70	66.6667
									80						80
									53.3333
Figure 5c
18 Month old hAb-KI																			18 month old WT																									2 Month old hAb-KI
min	Males							Females							ave	sd	sem		Males									Females												ave	sd	sem		Males
0.0333333	103.518	97.5077	105.946	103.826	102.525	98.8203	102.307	99.8243	99.4039	93.2204	101.662	98.7413	98.7264		100.464	3.3064	0.91703		104.221	94.8148	98.1251	100.25	95.7841	102.015	99.5283	97.174	95.3541	94.7281	92.4689	103.019	97.3306	101.051	100.793	93.7319	96.7201	94.1417	99.6386	97.2539		97.9071	3.29935	0.737758		100.344	104.243	100.642	99.7935	99.4676	104.729
0.383333	103.988	97.5077	103.004	101.216	105.7	98.4758	100.841	102.386	98.4241	100.279	97.2389	99.0306	101.743		100.757	2.59095	0.718599		99.1122	99.0183	98.946	103.962	88.2032	100.854	101.451	95.9512	93.374	91.2698	101.793	100.764	90.8689	100.784	99.2829	93.7319	87.934	94.0547	95.4225	94.1952		96.5486	4.71288	1.05383		104.382	96.7558	100.642	101.795	99.8443	99.8675
0.716667	101.251	99.378	101.647	100.181	101.221	100.898	105.595	100.847	99.1453	98.0137	102.062	106.314	92.6804		100.71	3.35193	0.929659		101.014	102.603	98.9286	97.8469	87.2041	100.701	101.322	97.9836	94.6839	98.5648	100.976	94.0371	105.462	100.355	101.322	91.2899	94.4446	92.5635	99.9653	101.806		98.1537	4.46789	0.99905		103.037	96.7892	100.847	93.8208	99.6862	100.601
1.05	101.048	98.8034	102.548	104.136	98.6806	100.261	95.3362	101.128	93.5652	101.135	98.354	104.194	102.107		100.1	3.13939	0.87071		104.41	102.887	99.0975	101.116	97.8092	93.8014	98.243	98.098	94.0232	96.6461	103.888	94.8571	90.9908	102.858	94.78	92.6475	98.4289	97.6894	93.5143	97.5538		97.667	3.87941	0.867463		99.0318	96.8349	100.719	102.4	104.316	101.456
1.38333	103.813	103.015	102.349	98.8136	101.13	100.421	101.363	103.965	98.517	99.3632	95.3437	106.523	101.238		101.22	2.86674	0.79509		103.452	99.8634	102.22	97.7663	98.3586	97.0298	99.9548	95.1971	100.391	98.0129	105.824	88.5837	96.4058	101.989	93.2393	93.6643	94.7068	95.9201	97.3984	96.2871		97.8132	3.95424	0.884194		96.7347	96.8502	99.6167	99.2278	103.596	100.387
1.71667	104.741	101.506	106.873	95.9944	98.7348	95.7783	100.583	103.073	95.0113	99.4412	97.8103	104.171	105.913		100.741	4.00468	1.1107		107.172	97.6018	96.8156	100.245	95.849	99.8513	102.384	97.0218	93.9432	94.6214	100.397	97.0683	92.9963	99.7039	93.9475	101.269	94.4741	96.4836	91.2441	97.6201		97.5355	3.73247	0.834606		94.4537	98.9781	100.52	100.189	96.2959	95.1709
2.05	103.163	100.792	98.6814	98.9696	100.69	103.514	98.4428	100.504	97.2555	94.1299	97.0745	100.148	97.7715		99.3182	2.55655	0.70906		95.8682	101.398	97.2392	100.141	94.3195	100.202	97.5831	95.8295	93.0328	96.2167	98.7839	95.8103	105.587	98.4861	98.3365	101.269	93.3156	97.0302	95.6378	96.005		97.6046	3.04105	0.68		100.253	100.792	102.09	96.0357	99.4883	101.473
2.38333	98.5769	102.951	100.535	101.397	96.8199	100.145	99.3784	95.8805	97.2555	90.7146	99.5144	98.1582	101.059		98.6451	3.09703	0.858961		103.326	102.682	98.3248	95.5482	97.6045	98.6743	100.85	94.7568	92.2967	100.181	101.562	103.639	105.587	94.9788	95.3436	95.1692	93.2894	94.579	95.395	102.205		98.2996	3.94536	0.882209		98.687	96.6255	99.6979	93.9535	96.9394	98.1687
2.71667	102.742	96.9203	96.6014	97.9127	98.2048	99.9024	94.8444	100.376	96.6102	98.2818	94.2886	102.677	98.0831		98.2649	2.60814	0.723368		97.8397	96.0752	96.2703	95.5482	93.2883	95.9747	97.907	99.1224	93.7155	92.0791	105.19	99.8187	102.989	101.696	93.2152	95.0789	90.4873	97.6155	91.6306	98.1708		96.6856	3.84801	0.86044		93.7495	97.21	96.6896	102.773	97.2052	102.489
3.05	97.5876	98.4354	97.2845	99.7522	101.173	100.031	102.431	99.8898	93.41	97.5933	97.8067	99.0032	102.692		99.0068	2.45707	0.68147		104.581	97.1195	95.1363	95.5482	101.862	99.1109	99.6549	99.1878	92.0837	103.229	104.61	102.175	101.205	101.937	93.5908	102.773	94.5622	98.3862	95.5589	95.4902		98.89	3.82811	0.855992		97.9502	95.7332	96.4072	95.291	97.3708	102.275
3.38333	102.412	100.427	101.777	103.464	96.9179	101.212	105.809	96.1139	96.5211	95.9477	95.8185	99.6377	104.032		100.007	3.45636	0.958623		96.7222	95.9843	90.1516	95.5482	101.862	94.365	105.087	99.5528	95.0375	101.719	98.3199	99.9838	99.1742	98.332	93.8399	99.22	89.2986	97.8189	93.1478	92.8962		96.9031	3.98862	0.891883		98.7596	96.9996	98.24	100.17	95.5527	97.1657
3.71667	101.435	97.0058	103.897	99.6803	98.9482	103.186	102.973	98.1409	96.5211	95.9031	95.6012	99.9305	100.008		99.4793	2.80745	0.778648		100.477	103.889	93.8697	94.6548	101.862	97.8899	101.07	94.1176	92.8757	96.7722	96.3557	99.3295	99.6833	97.4242	92.0944	104.038	90.4819	94.9999	93.7418	93.8199		96.9723	3.94192	0.88144		94.6208	96.087	101.976	104.918	95.0483	98.5936
4.05	96.7411	105.472	100.828	101.968	97.3943	98.6103	102.446	98.7969	96.5211	95.2624	96.828	99.9305	95.1318		98.9176	3.08694	0.856162		95.3405	101.535	91.9074	98.7416	101.862	94.2553	105.492	99.5763	98.2954	95.5751	104.798	102.723	93.1454	99.2866	93.669	93.127	93.5527	96.9562	89.6839	94.6634		97.2093	4.44646	0.994258		98.5926	96.9283	98.8178	103.643	96.4204	101.59
4.38333	106.642	101.649	97.3376	99.0357	96.8366	99.0236	100.349	98.3843	96.5211	98.8791	94.1017	99.2097	96.4819		98.8039	3.04268	0.843888		99.0607	102.679	100.333	108.129	98.9248	93.3884	98.9707	96.4895	97.4534	102.171	95.0563	104.386	101.453	100.29	89.1356	100.885	85.7382	98.8375	97.0213	93.7964		98.21	5.11148	1.14296		100.012	99.3722	104.696	101.339	92.98	97.0207
4.71667	99.1077	95.5183	104.223	97.8617	98.2329	96.9517	98.7347	98.0616	96.5211	93.6142	94.2875	97.5377	96.9052		97.5044	2.60217	0.721711		98.2923	105.112	99.2636	103.927	101.387	95.137	97.688	98.0048	98.3932	99.6439	101.823	102.956	89.4486	94.8832	94.4976	101.98	88.1878	95.0632	104.094	98.8035		98.4292	4.58332	1.02486		97.0671	100.407	99.9058	102.786	102.565	96.6435
5.05	100.016	96.7143	104.115	93.5985	101.752	98.2042	103.7	95.8854	98.9778	91.837	96.7329	99.4482	99.704		98.5142	3.60172	0.998939		97.7928	102.444	101.125	101.86	100.949	91.8544	97.8	101.46	96.5235	95.3461	103.217	101.577	100.882	99.5769	98.3488	101.989	72.6855	99.8014	99.3952	99.9804		98.2303	6.6009	1.47601		100.694	97.617	100.143	105.407	97.9106	97.5029
5.38333	100.977	94.1739	99.8649	97.9146	100.382	98.1931	100.11	95.0293	94.4007	95.5624	97.6348	99.7648	97.0494		97.7737	2.3868	0.66198		96.7869	100.136	100.353	107.463	98.5585	92.7055	103.254	95.3373	94.1148	91.7568	101.164	97.5834	93.0468	101.483	94.6475	95.4216	91.4208	99.232	99.9775	97.7017		97.6073	4.15928	0.930043		104.894	100.412	94.2822	102.98	97.0134	101.139
5.71667	99.5405	99.5239	99.7556	97.2198	104.246	97.5817	103.464	100.872	97.2204	96.6147	94.2432	97.2653	88.8889		98.1874	3.93077	1.0902		100.835	103.868	97.2997	112.215	96.3759	95.359	97.7515	98.9304	95.3399	96.253	99.0341	100.527	100.934	97.1174	97.1199	88.1241	89.2862	94.1298	98.6837	99.3066		97.9245	4.9938	1.11665		94.2432	100.412	95.8658	104.235	98.3402	96.5482
6.05	99.6816	99.2887	99.8811	98.7567	99.0784	99.0197	101.255	100.188	97.1362	95.7592	96.1015	96.179	90.7176		97.9263	2.76632	0.76724		96.5034	99.2413	105.342	100.571	96.8259	93.6825	101.127	97.6541	96.3929	106.157	96.3974	104.66	95.9817	101.266	93.1742	96.0166	99.6149	101.389	101.577	97.0634		99.0319	3.68986	0.825077		100.182	100.412	97.9975	97.7423	100.279	105.943
6.4	101.865	95.4497	96.044	98.5565	100.867	100.646	102.972	103.576	104.728	95.014	92.0023	99.6801	96.8939		99.0997	3.81998	1.05947		102.462	100.406	96.9914	103.139	95.9271	92.6017	99.3792	98.9371	101.381	101.646	96.8968	102.365	100.62	96.0723	99.2029	90.0621	97.0769	98.0427	105.375	97.1451		98.7864	3.6489	0.815918		96.2777	95.7758	105.179	102.214	101.728	99.0337
6.8	99.6515	98.3637	103.274	95.5627	100.832	100.647	102.12	102.362	105.483	101.869	92.5821	100.734	92.5189		99.6923	3.96073	1.09851		99.9879	103.749	98.5149	101.544	99.2505	88.9131	100.558	98.208	100.795	104.727	95.8597	98.0601	87.2897	94.0585	97.0526	98.0213	93.252	103.289	101.469	97.862		98.1231	4.53995	1.01516		100.912	97.0882	98.1717	100.484	99.041	93.4318
7.38333	99.4598	104.332	97.2635	94.2641	105.135	96.5719	98.2404	99.5932	101.318	102.469	90.0068	97.1887	99.765		98.8929	4.08809	1.13383		102.608	100.689	96.7068	104.298	97.0818	94.1175	101.883	99.3402	102.973	107.174	99.3882	100.329	93.381	107.44	105.763	93.1541	97.4904	100.481	103.657	94.9656		100.146	4.40428	0.984826		97.1142	96.8236	102.21	98.6549	98.3818	98.4403
7.71667	96.7229	105.29	99.1379	98.2044	106.828	96.5287	105.831	102.04	102.992	101.972	95.222	96.9933	100.837		100.662	3.86491	1.07193		98.9818	102.719	102.317	102.122	92.8706	100.297	98.2262	95.9369	103.741	104.105	101.307	102.249	106.883	104.799	104.241	98.3523	99.72	101.1	105.523	96.2572		101.087	3.55215	0.794284		100.789	95.5678	98.6704	102.289	99.4674	99.765
8.05	94.0882	98.6501	102.294	99.8213	102.249	95.7349	101.902	95.6053	106.704	100.427	90.5525	96.8448	92.6974		98.2746	4.53887	1.25885		101.465	103.853	98.8395	105.943	96.2486	101.155	98.1116	97.2445	105.014	104.105	102.184	101.159	99.7428	99.8136	102.27	89.8594	99.2632	103.361	99.2941	101.31		100.512	3.59255	0.803318		97.1683	93.2431	101.36	96.3604	95.8641	104.578
8.38333	94.7357	108.56	95.034	100.929	100.849	96.9705	98.3845	100.607	105.339	100.269	89.8932	94.676	93.3711		98.4321	5.08621	1.41066		99.0152	99.9271	92.5999	103.314	93.3524	102.331	101.306	100.107	101.797	102.848	98.4154	99.4334	88.8728	99.2235	107.437	94.8287	103.21	102.705	100.005	99.1719		99.495	4.30362	0.962319		102.513	101.411	99.6715	101.825	100.086	99.6777
8.71667	100.759	101.406	100.371	100.251	99.1712	100.686	102.195	106.326	101.163	99.9348	87.6622	97.8239	94.6532		99.4156	4.38945	1.21742		103.856	102.264	99.4605	104.543	92.9414	98.8325	101.221	100.303	103.591	106.154	96.78	99.845	103.427	98.3472	105.723	104.478	100.481	100.396	102.262	98.851		101.188	3.25041	0.726814		97.0569	105.021	101.264	104.462	103.814	104.346
9.05	100.493	102.912	101.852	98.4047	98.5799	100.117	103.491	95.8666	103.405	99.0563	91.909	103.011	100.572		99.9745	3.33322	0.924469		99.5027	99.4711	104.84	98.5045	93.7316	96.1217	102.224	99.853	100.514	107.014	95.7723	104.228	95.5221	96.5188	103.58	104.243	105.376	101.529	96.1902	100.213		100.247	3.82686	0.855713		105.05	105.553	101.928	97.7269	100.149	102.971
9.38333	93.3766	102.229	98.4632	99.5904	99.4888	98.7336	101.652	100.537	105.849	101.659	85.3255	101.611	96.6759		98.8609	5.04428	1.39903		98.3777	105.174	105.399	107.495	101.21	97.3945	98.4643	101.754	104.229	99.1081	96.9114	101.904	96.7672	98.7446	103.079	104.091	103.481	95.5943	103.101	104.426		101.335	3.43037	0.767053		99.6586	106.074	101.926	97.2524	100.451	104.788
9.71667	95.7642	99.3307	96.5804	99.1781	100.657	99.2306	104.189	100.246	97.9058	98.3625	88.9852	103.937	98.2994		98.6665	3.79755	1.05325		102.746	101.855	104.743	101.179	96.1738	93.6301	98.6843	100.941	104.35	104.063	96.3384	96.4516	103.814	100.206	101.503	98.9849	98.3038	95.1015	93.2547	97.1345		99.4729	3.60582	0.806285		104.983	99.388	95.5268	100.533	100.397	100.637
10.05	96.9513	102.037	99.4052	96.934	102.103	98.5013	103.726	94.8996	107.15	96.8912	103.139	100.961	96.349		99.9268	3.58922	0.99547		99.5396	102.919	107.464	99.0563	96.5282	102.016	100.215	103.145	102.962	99.7079	98.9593	101.144	91.8231	98.5601	101.523	100.294	105.833	96.4519	105.625	101.321		100.754	3.5733	0.799013		100.836	98.3491	102.646	100.22	97.9522	104.732
10.3833	100.542	102.064	97.8969	100.9	100.548	99.1512	100.203	102.273	104.153	106.705	100.458	102.626	94.7059		100.94	2.91335	0.808017		96.5269	97.9718	106.592	97.5169	99.4934	96.6154	100.644	99.8778	101.191	98.678	91.5918	99.3356	95.9401	98.6062	101.932	97.6513	103.078	96.8924	108.059	101.911		99.5052	3.71869	0.831525		98.1022	106.538	98.6279	98.503	101.939	95.9891
10.7333	100.155	103.875	92.6708	102.403	100.677	100.204	99.6894	101.439	100.191	99.9771	101.536	99.3779	90.9303		99.4712	3.63561	1.00834		92.5093	104.221	99.2345	98.3219	97.7732	103.709	99.329	104.781	106.414	100.513	102.584	97.9663	93.8826	106.06	99.3067	96.2497	96.5416	101.893	103.287	99.8369		100.221	3.87744	0.867021		100.587	101.244	98.6848	101.798	99.5864	96.3247
11.0667	96.8798	100.899	96.7353	100.372	99.0664	98.6119	97.8228	97.7616	101.096	101.752	96.4426	102.239	94.4566		98.7796	2.36631	0.656297		104.925	99.8237	97.5681	101.4	96.3684	102.095	95.5879	104.033	105.118	102.65	93.9483	103.184	95.9029	106.533	106.238	106.263	107.87	99.7643	97.7154	100.366		101.368	4.18625	0.936075		95.6161	103.121	94.4018	95.806	101.518	95.7636
11.4	101.219	100.694	97.4705	102.435	99.1746	104.58	98.193	102.395	97.7222	104.787	96.8945	97.8157	92.3025		99.6678	3.47952	0.965045		94.6462	96.2275	103.904	98.6714	106.912	103.944	98.1238	104.726	102.699	104.853	101.691	95.8876	110.295	101.851	99.3262	98.9368	102.733	101.95	100.82	98.577		101.339	3.89877	0.871791		101.144	103.477	98.224	102.302	103.239	98.9357
11.7333	103.731	102.188	99.9353	99.9608	97.3758	98.195	96.1211	100.719	99.0735	103.899	97.0078	98.7972	103.315		100.025	2.61192	0.724416		100.579	97.1983	101.766	94.5813	107.775	98.6578	101.742	103.459	102.727	101.605	100.834	102.366	108.021	96.6743	107.556	103.912	103.313	101.395	98.7655	99.2708		101.61	3.59214	0.803226		100.465	101.38	96.4601	97.2132	101.533	107.22
12.0667	103.358	101.197	95.989	101.767	102.492	100.54	102.049	95.8575	100.083	99.8046	100.398	95.582	96.9577		99.6981	2.7015	0.74926		100.759	96.6864	98.5325	97.8473	107.454	98.0983	104.893	103.499	105.277	101.328	102.414	103.237	93.1596	100.007	102.026	102.305	101.043	100.737	98.0496	104.35		101.085	3.37668	0.755048		104.791	100.918	102.235	92.6997	102.186	92.7169
12.4	99.0713	95.4709	99.3441	102.856	100.992	106.785	95.5489	103.516	102.15	102.159	97.7545	101.746	96.9577		100.335	3.34579	0.927956		98.5404	95.3502	104.971	98.4764	106.188	104.636	98.2141	104.561	100.081	100.929	104.398	101.086	112.594	102.722	100.122	97.8623	95.3571	100.061	103.285	101.132		101.528	4.06181	0.908248		96.5204	103.953	98.2788	101.532	99.7804	105.459
12.7333	98.422	98.957	103.09	104.067	98.2838	101.584	99.9883	99.3076	103.528	102.488	97.3933	103.787	96.9577		100.604	2.58012	0.715597		100.067	96.477	102.301	105.179	106.731	99.2739	101.168	104.686	99.3417	100.579	97.3759	102.607	107.935	98.1336	99.8627	103.707	101.722	104.172	101.159	102.833		101.765	3.0413	0.680056		103.286	103.888	96.5572	100.529	94.3832	100.137
13.0667	98.748	103.229	104.122	107.452	96.0147	103.552	97.6116	105.413	102.333	102.435	108.275	99.4985	96.9577		101.972	3.94552	1.09429		99.4302	96.4337	102.328	98.6149	108.963	104.736	99.9756	103.407	98.7812	100.786	92.9894	98.8372	105.199	100.405	98.1748	104.673	100.673	98.9726	95.494	105.517		100.72	3.84989	0.860861		101.825	103.077	99.0639	103.124	104.044	97.0447
13.4	101.918	96.8222	93.4754	101.206	98.0622	100.669	97.2847	99.6249	102.599	105.894	109.954	102.378	96.9577		100.526	4.29523	1.19128		102.398	97.0696	102.3	102.527	111.885	100.571	98.9323	104.349	99.1718	102.748	109.812	100.643	97.0571	98.7069	102.326	105.454	94.0626	102.336	103.094	102.047		101.875	4.1184	0.920902		97.3697	105.692	101.85	98.3364	101.491	97.8058
13.7333	103.591	98.8899	108.647	103.741	100.108	101.18	94.7606	97.9652	99.8522	99.7344	105.503	98.9336	96.9577		100.759	3.75471	1.04137		101.762	98.1766	105.168	100.185	105.763	107.3	98.709	98.7543	103.647	99.6784	104.367	99.0156	96.4534	102.791	102.931	101.807	97.2713	103.841	100.696	101.97		101.514	2.98464	0.667387		99.217	100.516	101.684	98.4021	102.466	102.069
14.0667	95.7792	98.8186	108.598	102.268	100.367	101.397	97.5171	101.858	100.599	102.493	103.24	98.7622	102.587		101.099	3.1569	0.875566		97.5665	95.1165	100.266	102.028	108.894	102.78	98.8581	95.5976	103.655	98.3494	103.443	100.885	106.985	101.471	98.6466	102.005	91.7935	105.509	100.76	101.817		100.821	4.07226	0.910584		101.939	102	96.7527	102.075	99.5076	102.637
14.4	99.5497	95.6039	104.664	101.399	99.7881	101.818	94.6457	100.62	102.028	98.0812	102.902	101.947	105.754		100.677	3.19901	0.887246		101.778	96.8976	101.138	94.7427	102.171	101.483	98.4438	99.5971	98.9481	98.0382	102.116	95.9276	107.618	99.0655	101.799	96.9376	100.956	105.727	103.483	97.7166		100.229	3.23447	0.72325		101.039	105.236	102.493	103.717	96.6729	97.8225
14.7333	100.869	95.3535	104.666	103.548	100.351	102.42	98.1376	100.256	102.763	101.028	102.729	96.8334	101.01		100.766	2.67335	0.741453		99.8282	97.2569	100.483	96.0162	104.052	104.095	95.1391	98.7579	104.31	100.509	107.375	99.3491	95.9423	100.83	101.802	99.8488	101.187	107.281	100.851	98.8541		100.688	3.42649	0.766186		102.025	100.298	105.302	97.5848	99.2379	103.792
15.0667	94.7212	101.906	104.847	102.445	103.995	101.794	97.8312	107.874	97.8226	100.471	103.195	101.038	102.298		101.557	3.3773	0.936694		98.8003	97.3344	104.823	96.3153	103.604	105.485	96.3362	99.8049	99.2402	98.4231	106.208	95.5893	97.9802	99.9017	102.446	100.744	97.2246	106.265	102.154	94.811		100.174	3.63824	0.813535		100.175	103.333	95.1016	104.047	107.246	96.7674
15.4	103.338	100.042	105.647	96.8985	96.3524	101.828	100.638	102.575	100.599	99.9906	108.318	98.7298	97.6058		100.966	3.42895	0.951019		97.6638	105.781	104.364	96.7952	106.8	102.918	94.5487	102.23	97.4381	96.3234	101.819	99.8259	105.807	97.3325	96.6663	103.938	98.7656	104.166	106.109	102.597		101.094	3.88998	0.869826		101.661	102.84	100.921	103.216	101.054	98.3641
15.7333	99.7333	101.737	108.591	97.588	101.685	99.3032	100.685	99.396	104.209	101.265	105.421	97.604	99.2596		101.267	3.17525	0.880657		103.266	103.055	107.682	94.7602	107.351	106.36	104.166	99.7571	105.988	98.1256	105.256	101.149	107.856	99.7582	106.009	98.0485	101.982	106.446	103.115	100.629		103.038	3.69464	0.826147		98.5873	98.3017	99.4289	98.4785	102.503	99.633
16.0667	100.558	103.88	102.047	98.6583	97.4266	101.31	96.8598	98.7552	104.831	102.163	106.098	101.896	99.4872		101.075	2.81586	0.78098		98.0215	103.676	103.832	93.7132	104.543	102.155	102.258	101.45	99.8189	98.6406	98.2551	99.828	106.104	97.989	101.793	104.166	98.8573	101.881	101.329	99.2705		100.879	2.92567	0.6542		103.172	101.758	97.8089	99.4014	105.085	101.561
16.4	96.1957	99.3681	100.848	95.6727	96.7028	99.3679	95.5725	96.1563	101.154	104.121	105.97	99.5196	101.047		99.3611	3.29054	0.912633		95.3607	105.339	111.278	97.8814	100.64	100.266	102.173	99.2707	101.626	94.8067	99.345	99.755	110.787	101.417	103.412	107.809	97.6641	104.559	104.344	101.197		101.947	4.46797	0.999068		99.8436	106.155	97.6475	97.7885	107.535	98.6454
16.7333	102.331	97.3786	103.395	100.968	98.7525	96.2546	99.1099	100.342	103.167	104.559	99.8945	103.509	109.206		101.451	3.43712	0.953285		95.5842	103.233	101.311	96.6802	101.799	101.874	101.951	102.403	103.682	102.96	97.7746	103.001	104.708	101.077	101.637	102.952	96.1772	109.349	103.607	99.8003		101.578	3.20594	0.716871		106.079	103.523	99.8785	100.036	98.1798	93.2564
17.0667	98.4435	98.8797	105.036	99.9984	98.5365	97.2113	99.5976	102.364	101.257	102.106	106.896	99.4768	101.192		100.846	2.74874	0.762364		97.9053	104.2	96.5814	98.0869	101.463	101.981	98.7337	102.191	101.114	98.8493	101.425	101.003	107.455	101.716	102.347	102.424	94.3848	106.908	105.299	105.809		101.494	3.41672	0.764003		104.969	107.285	106.455	99.2456	102.531	104.521
17.4	101.268	100.865	104.2	97.2192	98.6974	96.2384	96.9051	104.892	103.646	104.219	104.484	95.2265	97.3458		100.401	3.60594	1.00011		100.557	106.538	100.197	100.215	111.39	106.978	97.6486	101.525	100.033	101.868	102.269	100.271	115.511	100.736	103.925	102.478	100.23	99.1959	100.349	102.98		102.745	4.35181	0.973095		99.2113	102.861	100.399	97.7158	101.144	99.725
17.7333	96.7788	99.7948	110.451	95.9517	103.072	98.014	102.376	107.86	101.134	105.061	106.225	97.8649	100.088		101.898	4.47436	1.24096		100.259	102.307	99.1933	102.045	106.301	104.197	105.57	102.618	104.796	101.725	105.228	101.552	106.788	103.053	105.973	101.086	106.256	99.8316	103.294	102.728		103.24	2.30436	0.51527		102.036	101.738	98.2745	100.324	97.5299	100.287
18.0667	102.89	100.406	107.094	100.262	101.086	99.2444	105.156	107.817	105.632	97.818	108.433	99.198	101.594		102.818	3.60458	0.999731		98.874	102.204	101.932	96.3666	103.265	105.315	102.855	98.6146	103.356	100.684	98.5911	97.6098	104.262	99.4944	102.685	96.393	100.787	97.2584	102.222	102.644		100.771	2.69796	0.603283		104.192	105.432	101.888	100.308	104.935	104.53
18.4	96.809	101.651	106.196	99.7633	96.9656	99.7045	95.3643	103.002	102.83	103.207	104.429	98.6325	97.314		100.451	3.36024	0.931962		100.773	103.353	96.4577	99.8679	102.833	98.334	95.6805	101.716	102.988	100.39	103.976	102.561	97.7368	98.0764	109.305	95.1394	100.529	100.982	100.388	103.975		100.753	3.34937	0.748942		99.5619	102.072	101.093	100.672	100.67	95.505
18.7333	96.809	98.4491	103.1	97.1241	96.6753	100.869	101.693	105.398	103.993	100.974	103.962	98.7631	97.2534		100.389	3.08181	0.854741		103.522	101.011	100.85	102.328	101.985	108.734	98.9004	97.3058	99.7819	99.9689	99.819	97.9147	98.5987	98.3119	100.668	101.987	99.7375	97.6001	101.57	103.467		100.703	2.6391	0.590121		96.4917	103.961	104.57	98.9682	96.8297	104.137
19.0833	98.1827	95.175	105.41	97.7775	103.57	103.698	94.6277	105.753	98.6022	97.978	110.477	100.775	97.5104		100.734	4.69737	1.30282		99.2043	106.82	107.036	102.511	102.585	97.3467	100.302	98.4712	99.3731	98.9091	101.176	103.448	105.97	106.698	110.907	103.07	92.533	99.2738	97.4137	105.817		101.943	4.37788	0.978923		104.408	106.984	107.387	100.241	109.114	102.576
19.4167	100.655	99.3159	99.6451	99.0485	103.628	101.712	95.7181	108.282	95.7411	101.145	98.5016	100.401	102.95		100.519	3.31664	0.91987		100.379	106.116	105.575	104.401	102.739	104.227	100.452	98.4112	103.09	97.7156	93.3631	97.3736	95.762	103.822	111.069	99.3492	98.2461	99.5391	102.913	108.774		101.666	4.41641	0.987538		99.1301	104.373	99.54	96.0992	106.464	97.4328
19.75	94.5697	100.513	109.772	100.467	99.4769	97.2189	100.029	103.766	102.771	105.154	103.384	98.9501	105.413		101.653	3.96078	1.09852		104.653	102.176	101.856	101.177	98.1645	96.2653	100.535	102.125	103.416	95.2246	101.633	99.2728	98.5757	106.645	108.872	108.139	96.5762	100.08	102.096	107.099		101.729	3.89928	0.871906		101.233	104.373	96.2998	100.606	105.959	99.1952
20.0833	201.426	160.854	173.729	137.857	171.307	166.247	204.684	183.912	183.483	189.407	195.391	154.213	214.109		179.74	21.7856	6.04225		208.28	188.732	156.662	142.092	197.034	224.412	161.986	171.804	199.922	167.925	174.735	180.562	152.916	177.74	200.225	169.753	147.917	174.651	182.435	250.851		181.532	26.5293	5.93213		164.693	185.359	217.851	175.664	158.424	164.807
20.55	187.946	151.296	194.915	167.865	194.467	178.946	212.541	174.007	196.437	215.237	209.051	199.375	230.463		204.095	19.1319	5.30623		235.014	236.289	192.446	176.592	215.106	227.496	152.455	196.669	218.743	263.956	197.671	205.92	197.479	208.11	212.128	171.459	171.493	186.01	189.51	288.833		207.169	32.3643	7.23687		196.042	231.912	252.174	209.878	169.464	206.062
20.8833	199.601	154.864	200.017	166.016	203.924	186.91	227.339	169.281	217.453	215.096	216.948	206.048	254.385		201.375	27.1717	7.53608		254.865	258.164	208.635	192.707	228.418	238.724	145.198	216.414	220.392	269.902	223.557	215.098	219.074	213.984	230.533	177.859	202.77	190.31	183.597	302.937		219.657	35.0987	7.84832		211.631	244.624	278.941	231.578	200.006	224.152
21.3333	198.858	149.953	203.835	164.894	183.776	185.996	226.408	156.132	212.888	225.328	214.509	212.829	261.922		199.795	31.4256	8.71588		262.569	245.207	202.779	188.101	220.662	226.704	173.067	207.589	219.249	275.28	218.496	218.726	215.717	220.045	223.957	176.401	210.931	182.984	181.764	283.103		217.667	30.7335	6.87222		208.587	240.97	261.314	222.197	192.014	223.753
21.6667	178.933	151.2	191.509	166.501	180.681	175.433	213.747	161.195	208.949	207.691	204.212	202.225	244.766		191.311	25.6182	7.10522		239.966	228.01	202.31	190.753	212.715	197.444	168.982	201.972	211.775	255.354	219.776	209.928	190.971	206.234	217.591	167.521	200.503	181.07	175.579	270.168		207.431	26.7129	5.97319		204.29	232.298	251.476	215.957	189.656	211.449
22.2667	169.114	139.338	179.479	162.502	175.179	172.322	203.209	157.766	197.613	205.021	193.18	193.675	238.088		183.576	25.3289	7.02496		224.801	216.527	200.894	174.991	205.983	191.377	163.213	187.057	201.869	242.563	213.714	209.93	201.129	205.557	212.13	179.067	186.762	170.989	166.879	265.215		201.033	25.3505	5.66855		195.347	220.321	231.588	206.211	188.425	209.454
22.6	163.739	142.648	182.539	158.129	169.735	171.743	197.499	153.033	186.64	201.287	183.473	188.099	225.72		178.791	22.3561	6.20048		214.469	212.307	192.95	169.579	200.042	187.734	164.021	186.727	193.719	250.001	203.656	203.884	189.602	187.037	205.381	177.605	186.392	160.883	173.041	247.852		195.344	23.6534	5.28906		195.027	208.628	221.613	197.92	180.922	201.618
23.0833	175.354	142.64	171.774	162.88	165.461	168.142	188.628	152.203	183.926	194.269	175.814	188.571	220.542		176.17	19.875	5.51232		200.889	197.865	195.193	167.242	198.314	183.442	156.388	175.53	194.267	249.89	195.196	203.008	161	182.368	200.139	169.912	179.033	162.14	160.15	232.456		188.221	23.9627	5.35823		181.187	202.424	215.317	195.966	181.523	186.985
23.4167	163.275	132.816	170.852	153.983	166.208	160.841	178.63	142.223	181.789	181.094	172.238	182.551	209.733		168.941	19.6175	5.44093		191.464	199.174	190.404	165.632	196.943	173.193	160.202	169.384	185.93	231.235	198.637	191.688	194.014	188.281	200.149	160.831	183.466	163.912	165.631	235.58		187.288	20.9494	4.68443		180.582	189.966	208.436	188.31	168.088	184.906
23.75	165.677	134.011	160.119	155.769	158.379	160.731	179.759	148.083	173.747	180.851	164.881	180.194	208.253		166.958	18.2929	5.07353		190.14	199.935	192.158	164.201	197.259	165.972	151.326	167.401	183.803	240.195	194.868	200.164	180.058	184.544	192.822	165.82	179.318	156.143	161.946	234.183		185.113	23.3209	5.21471		180.211	184.99	204.373	184.855	175.775	190.645
24.15	162.88	134.649	157.798	149.821	161.395	158.626	175.514	147.575	175.258	175.686	168.791	181.652	205.951		165.815	17.9239	4.97119		180.29	187.538	192.132	162.184	194.071	165.941	155.479	164.724	179.58	227.105	186.377	192.596	173.206	176.607	187.277	157.548	170.309	153.351	166.918	230.67		180.195	20.9345	4.68109		173.67	184.146	198.618	178.334	166.201	179.303
24.4833	158.083	135.693	159.355	156.795	165.884	161.347	171.197	145.11	168.73	169.625	159.084	175.749	198.04		163.438	14.9995	4.16011		178.764	187.55	187.364	162.825	192.237	166.313	152.199	160.812	182.733	220.846	195.336	196.225	179.256	179.227	190.645	169.799	169.413	148.384	158.915	231.03		180.494	21.0689	4.71115		176.673	171.378	202.098	176.756	161.423	189.391
24.8333	158.152	133.642	155.376	149.382	161.774	155.102	168.439	145.872	164.195	177.499	160.856	170.93	202.033		161.789	16.5818	4.59896		174.719	187.4	183.048	156.265	183.308	154.261	149.186	154.374	178.74	238.335	181.512	184.422	158.696	173.427	188.122	161.705	168.282	151.769	153.012	223.783		175.218	23.375	5.2268		170.988	175.978	192.913	172.318	163.954	180.888
25.1667	159.956	133.854	157.702	155.078	164.845	156.407	160.804	139.923	160.452	165.134	158.304	167.365	194.135		159.535	14.1402	3.92178		171.109	182.89	185.731	155.009	183.608	159.303	145.744	154.078	174.872	229.03	173.968	179.971	181.421	173.569	177.658	162.213	169.715	149.632	150.174	222.211		174.095	21.601	4.83014		171.166	163.733	189.687	170.821	158.563	178.778
25.5	152.497	135.845	156.319	156.319	159.949	148.616	159.67	140.982	158.914	167.347	155.693	165.693	191.816		157.666	13.5579	3.76029		169.539	183.043	175.841	150.891	179.831	158.191	148.301	154.251	177.235	213.342	186.145	182.867	171.897	169.695	177.042	166.091	165.744	150.051	150.721	221.702		172.621	19.566	4.37509		170.335	160.797	189.167	176.171	153.412	168.778
25.8333	159.131	130.895	153.022	148.861	159.402	147.964	156.817	138.951	158.27	160.092	153.865	162.678	183.104		154.85	12.436	3.44912		175.013	174.937	189.547	154.797	177.618	147.696	139.288	148.516	169.341	225.775	176.336	182.247	170.735	168.282	177.646	157.791	171.254	148.581	151.527	216.882		171.19	21.8929	4.89541		170.517	158.726	192.257	172.798	152.357	171.906
26.1667	156.97	128.33	152.183	144.107	159.869	143.001	164.461	142.27	159.55	160.45	152.56	160.798	180.154		154.208	12.8307	3.55859		172.628	176.441	174.894	152.594	171.517	146.638	147.242	150.039	168.986	225.043	174.946	180.334	162.212	164.798	179.256	154.511	162.923	147.197	150.553	225.767		169.426	22.3215	4.99123		160.86	162.234	179.604	177.287	150.909	171.656
26.5	154.077	129.241	143.458	139.153	157.391	146.672	157.556	141.769	157.158	168.934	147.068	153.956	183.685		152.317	13.8366	3.83758		162.29	171.94	170.225	151.6	171.432	150.635	145.41	147.492	167.245	213.396	169.117	178.795	147.259	156.5	178.701	160.018	162.931	148.279	153.884	216.992		166.207	19.7829	4.4236		165.283	158.775	180.273	162.566	152.419	167.848
26.8333	145.732	125.079	149.742	142.366	142.187	147.145	158.983	138.619	149.173	161.656	147.148	153.484	175.56		148.99	12.1585	3.37216		166.022	168.538	176.949	148.865	173.114	141.95	141.08	146.081	162.533	222.616	171.892	180.574	168.169	157.805	171.617	149.893	161.285	145.31	140.529	215.725		165.527	22.3151	4.9898		161.371	153.394	180.887	163.498	152.259	163.143
27.1667	147.278	129.323	144.57	145.327	140.612	145.662	154.387	136.636	152.945	155.325	145.775	155.988	172.152		148.152	10.5204	2.91783		159.335	172.383	177.531	144.927	169.786	144.235	132.523	144.906	166.164	219.455	163.526	173.15	165.827	157.419	173.782	163.035	153.215	146.169	147.816	212.048		164.362	21.4327	4.79249		159.398	149.85	181.016	168.168	149.429	161.903
27.5	148.656	133.186	144.294	150.489	143.281	147.421	153.39	132.168	149.306	153.881	143.7	153.518	172.009		148.1	10.0152	2.77771		159.21	164.395	179.561	143.209	161.214	139.47	137.467	141.271	165.032	214.111	168.896	167.138	162.839	160.097	168.788	149.1	149.596	143.775	142.319	218.387		161.794	22.103	4.94238		160.065	153.031	177.528	162.514	142.847	155.136
27.8167	152.714	124.314	136.749	142.728	139.847	143.352	153.443	130.472	144.984	155.482	141.572	147.619	172.321		145.046	12.0663	3.34658		163.443	164.042	164.111	134.722	162.953	140.787	138.038	144.419	165.934	213.806	155.066	173.876	163.258	158.494	163.052	155.071	157.224	145.409	146.285	220.441		161.522	21.7597	4.86562		155.597	151.935	171.045	163.048	147.225	157.288
28.15	143.357	128.95	139.686	149.822	135.645	144.727	146.781	140.354	141.731	155.652	142.344	150.758	169.689		145.346	9.98538	2.76944		160.969	156.543	171.557	143.721	163.682	153.591	136.321	143.836	158.224	216.554	171.324	175.774	156.744	158.807	165.577	154.494	153.725	141.961	144.546	216.425		162.219	21.311	4.76528		159.514	160.742	174.125	162.099	144.794	164.235
28.4833	135.006	121.952	141.435	133.137	131.595	144.176	150.068	131.647	145.289	150.949	141.253	150.673	165.275		141.727	11.2637	3.12398		156.929	159.588	161.651	143.437	156.237	137.748	139.825	144.134	161.563	198.668	158.653	171.148	153.127	155.632	165.431	150.606	154.026	154.897	141.476	220.147		159.246	19.5659	4.37506		157.228	158.898	174.318	163.307	147.657	154.217
28.8167	144.569	126.286	140.791	131.134	139.009	139.888	143.868	136.367	136.273	148.195	141.221	153.233	164.412		141.942	9.66915	2.68174		155.175	158.51	163.982	138.402	160.001	137.408	136.346	143.443	157.001	202.518	162.835	171.005	136.278	146.994	167.289	146.043	154.425	158.582	155.809	203.516		157.778	18.6704	4.17483		163.614	156.11	175.462	160.264	135.469	156.944
29.15	144.392	125.324	139.394	133.845	133.449	143.488	149.369	131.565	143.113	155.063	140.801	148.007	165.651		142.574	10.6463	2.95275		158.639	156.627	171.637	139.086	159.106	142.263	137.078	142.951	159.318	207.845	167.023	171.007	161.386	150.417	163.508	149.971	149.392	150.126	153.797	201.853		159.651	18.3276	4.09817		155.294	154.381	168.652	158.595	145.162	155.28
29.4833	142.301	122.203	141.394	130.422	143.093	148.967	148.218	129.937	139.06	153.843	139.361	146.329	165.19		142.332	11.0727	3.07102		157.737	158.234	158.134	133.272	157.855	146.202	140.373	135.477	158.209	210.379	154.903	163.152	158.137	151.902	160.696	150.801	145.922	150.449	143.227	192.92		156.399	17.8209	3.98488		150.902	145.308	167.239	159.382	149.77	144.165
29.8167	143.135	128.123	137.912	131.691	130.842	141.168	141.689	132.964	143.73	144.104	134.056	151.375	156.415		139.785	8.29756	2.30133		155.701	160.114	158.244	139.68	161.357	136.075	140.723	143.292	150.551	203.111	156.786	162.102	141.632	151.022	164.133	152.962	148.861	155.24	141.134	203.275		156.3	18.0761	4.04194		154.166	146.375	170.451	161.595	140.196	158.317
30.15	138.156	127.003	134.766	143.722	136.199	141.449	143.264	133.224	135.483	153.804	132.782	139.496	161.134		140.037	9.1133	2.52758		152.541	159.37	156.605	137.235	149.474	141.807	140.205	142.893	154.637	190.713	156.149	163.94	156.958	148.148	161.337	152.962	147.734	152.845	144.383	202.086		155.601	15.8036	3.53379		144.483	153.569	170.079	157.212	143.561	153.074
30.4833	136.395	125.025	130.045	137.876	126.933	142.851	145.991	129.515	140.169	150.245	141.775	143.353	155.726		138.915	9.20569	2.5532		153.307	153.879	161.329	142.483	155.789	140.295	130.933	144.63	158.905	188.406	158.168	166.221	158.351	146.477	157.278	152.962	148.205	150.248	146.039	194.712		155.431	14.8451	3.31947		148.103	150.178	161.745	155.287	146.474	146.787
30.8167	131.827	124.53	134.016	136.429	134.735	138.095	145.548	128.5	135.828	144.28	135.768	138.746	158.612		137.455	8.49721	2.3567		156.209	157.082	159.917	134.085	154.732	131.693	135.115	143.776	149.988	198.896	154.165	166.99	139.325	141.744	158.295	152.339	141.895	146.379	146.191	205.741		153.728	19.1034	4.27164		154.809	155.846	166.729	149.828	148.721	147.14
31.15	138.189	125.876	133.654	129.864	129.154	140.313	143.178	133.412	140.22	140.429	128.968	138.972	151.151		136.414	7.0542	1.95648		145.978	156.305	162.718	136.327	153.502	131.967	130.614	138.218	154.238	196.681	158.433	163.19	137.197	147.065	158.635	149.819	147.574	150.421	138.934	194.983		152.64	17.7091	3.95988		149.239	160.496	168.51	149.828	149.911	155.958
31.4833	140.646	125.283	130.082	133.007	130.819	138.73	138.411	128.619	134.157	139.481	136.551	137.308	165.912		136.847	9.9077	2.7479		149.504	154.43	154.407	142.625	151.426	139.977	136.795	139.377	144.766	184.351	155.304	160.268	156.726	151.215	154.109	152.589	149.412	150.165	141.599	202.44		153.574	15.3214	3.42596		151.232	155.618	162.854	151.005	149.477	149.682
31.8167	135.605	121.078	132.879	132.162	128.005	139.68	140.715	133.591	133.285	145.703	132.936	142.019	157.33		136.538	8.90304	2.46926		152.94	156.233	151.192	135.791	151.013	136.641	130.351	141.023	159.343	178.186	144.275	151.938	156.726	144.916	157.875	152.589	148.822	144.39	137.539	195.893		151.384	14.8875	3.32894		144.101	150.394	163.075	161.531	146.316	153.742
32.15	141.491	123.711	129.459	134.696	131.777	133.782	138.545	130.165	138.166	141.417	133.964	137.114	154.359		136.05	7.44653	2.0653		150.206	160.529	156.524	138.081	145.732	135.802	136.264	140.416	157.048	189.485	143.701	155.5	136.699	149.763	161.188	152.589	145.261	147.011	143.963	195.795		152.078	15.9968	3.57698		152.403	152.947	165.503	159.247	142.336	153.45
32.4833	137.308	117.777	126.195	131.257	132.361	134.687	138.099	134.032	134.508	144.517	127.627	132.117	155.208		134.284	8.97336	2.48876		143.341	151.532	157.698	138.686	144.875	141.373	131.859	147.211	152.779	189.404	140.49	155.5	137.418	145.26	161.188	143.788	140.442	149.059	150.655	191.362		150.696	15.3742	3.43778		148.432	150.555	167.684	154.43	138.729	148.352
32.8167	133.663	119.427	128.101	126.928	131.674	140.93	139.793	130.559	132.601	140.434	132.285	137.28	154.14		134.447	8.44689	2.34275		141.819	151.588	151.574	138.32	146.026	138.086	137.335	140.625	156.787	177.952	149.814	153.61	150.519	151.554	161.188	147.471	143.084	147.1	145.494	187.861		150.89	12.7387	2.84845		155.443	151.025	161.846	152.794	147.49	158.292
33.15	138.948	118.095	124.662	139.442	133.072	135.352	136.572	127.624	133.572	145.762	131.804	136.799	148.353		134.62	8.14663	2.25947		151.191	151.738	160.277	136.04	143.11	141.438	133.136	141.109	153.025	189.233	152.349	158.123	150.519	147.841	153.529	143.581	148.98	154.234	151.408	186.265		152.356	13.9411	3.11732		149.273	154.261	162.816	153.535	144.108	157.539
33.4833	132.969	125.077	128.344	135.149	129.293	136.68	136.408	134.006	129.402	139.314	127.992	134.82	150.348		133.831	6.46901	1.79418		148.167	153.659	159.166	138.77	148.963	127.791	137.251	138.815	156.094	184.896	151.196	159.951	144.737	146.444	151.766	143.013	145.692	151.71	143.823	187.452		150.968	14.327	3.20361		145.054	154.172	158.926	154.513	144.671	144.787
33.8167	132.517	118.439	130.802	134.971	126.678	135.738	136.832	136.218	124.098	139.239	132.207	131.29	144.953		132.614	6.80756	1.88808		142.79	149.093	153.898	129.392	146.621	126.865	139.101	134.327	159.141	185.752	144.392	156.51	162.517	140.163	151.766	140.556	143.49	148.137	153.684	178.451		149.332	14.5911	3.26267		140.379	153.748	154.85	152.996	153.69	149.236
34.15	131.835	121.333	120.7	131.927	125.953	132.043	129.611	139.489	131.582	145.92	128.273	131.38	148.446		132.192	8.2567	2.29		148.899	149.191	155.496	144.104	146.729	135.306	138.767	140.349	149.958	176.52	149.287	158.968	165.767	147.223	150.948	140.571	138.155	149.536	147.004	186.893		150.983	12.844	2.87201		148.471	157.23	162.313	151.791	154.547	151.161
34.4833	131.46	122.579	131.891	130.156	130.882	138.678	132.652	136.266	130.016	135.204	125.043	134.034	144.693		132.581	5.63013	1.56152		141.32	154.188	160.611	139.554	144.675	143.494	137.32	135.809	153.89	186.707	146.702	151.135	149.358	144.307	152.479	138.473	146.287	148.729	147.402	186.875		150.466	13.901	3.10836		150.49	155.124	154.396	155.111	152.151	150.46
34.8167	130.327	119.985	128.457	133.469	129.357	133.355	132.595	132.87	128.354	139.616	129.506	135.902	144.838		132.202	5.97789	1.65797		142.19	145.08	154.324	135.128	141.133	136.918	137.388	133.403	150.891	177.347	146.971	153.997	151.762	150.337	149.975	145.936	144.726	148.797	144.882	184.684		148.793	12.633	2.82482		152.126	153.804	160.665	150.423	149.653	154.527
35.1667	134.066	118.059	126.147	131.201	131.606	133.603	131.693	133.541	133.385	134.898	126.76	132.797	148.668		132.033	6.80028	1.88606		146.788	147.498	157.257	135.591	146.473	140.001	139.424	147.351	151.847	185.127	149.391	152.93	169.581	146.18	153.458	141.65	140.083	142.308	149.277	196.527		151.937	15.3586	3.43429		145.463	149.765	157.147	157.873	154.395	146.218
35.5	130.974	126.242	126.472	128.818	132.308	134.645	133.65	129.545	132.548	135.475	123.736	134.581	142.881		131.683	4.95948	1.37551		145.323	153.763	153.219	138.963	142.493	136.276	139.62	145.561	142.654	180.158	154.061	157.122	167.405	145.294	154.943	142.207	139.935	151.052	149.074	179.426		150.927	12.4251	2.77834		153.755	155.774	155.172	153.241	148.409	137.007
35.8333	134.241	125.942	129.362	135.425	124.222	133.467	133.296	133.758	127.424	137.969	122.834	133.481	141.775		131.784	5.51919	1.53075		143.476	150.608	152.226	133.938	145.159	133.151	134.729	145.588	147.08	180.75	151.187	153.785	149.945	142.003	150.071	150.154	142.787	149.249	146.806	181.402		149.205	12.4308	2.7796		148.408	152.924	158.465	150.226	155.632	148.581
36.1667	133.303	123.409	124.918	132.304	129.427	130.849	131.607	132.481	136.859	139.52	118.698	132.105	140.166		131.203	6.12106	1.69768		144.439	154.756	151.117	132.368	145.508	135.105	134.393	146.083	152.244	179.366	150.42	150.587	149.945	143.947	154.551	147.799	146.442	146.338	151.622	174.578		149.58	11.2998	2.52672		148.825	156.267	159.937	150.271	158.688	150.38
36.5	129.787	125.129	120.74	129.475	130.258	130.091	130.89	133.147	131.803	133.691	119.011	129.891	147.902		130.14	6.9428	1.92559		140.977	145.227	150.972	135.039	143.165	134.769	134.6	144.747	143.753	175.848	141.966	149.221	149.945	141.902	152.744	136.53	143.587	146.827	154.359	187.436		147.681	13.1055	2.93048		144.625	157.829	153.572	151.415	156.334	150.312
36.8333	130.785	126.188	119.594	136.671	126.575	132.005	131.53	130.955	131.915	139.296	121.144	130.962	144.418		130.926	6.78897	1.88292		137.093	153.451	151.93	128.431	140.905	136.143	138.297	146.658	150.378	175.848	148.938	151.226	164.414	148.462	148.143	141.157	137.172	149.17	140.481	175.181		148.174	12.2609	2.74163		142.998	152.175	158.919	148.506	151.553	147.557
37.1667	129.966	124.7	121.005	133.447	130.737	134.225	131.634	131.892	128.989	139.296	125.103	129.812	142.371		131.014	5.74935	1.59458		138.841	152.071	150.558	129.458	141.443	138.289	133.205	145.896	152.13	175.848	139.838	138.683	158.096	146.708	156.192	140.214	132.813	149.666	146.007	184.344		147.515	13.6542	3.05318		149.532	149.86	157.277	150.784	146.61	142.849
37.5	132.145	126.889	122.656	135.654	124.92	132.663	129.422	138.983	129.569	139.048	122.822	128.976	143.305		131.312	6.47673	1.79632		139.735	152.781	157.32	129.458	137.312	138.289	139.385	143.418	149.364	178.23	142.558	149.606	144.471	152.721	150.346	146.976	138.054	154.368	144.64	173.33		148.118	11.7134	2.6192		155.134	150.964	156.731	150.317	146.867	142.651
37.8333	131.91	123.652	123.611	129.386	127.189	133.42	131.859	121.224	127.506	133.816	125.073	137.044	148.483		130.321	7.18908	1.99389		142.983	151.551	152.275	139.272	138.138	134.117	132.046	144.366	147.623	173.694	153.753	145.2	156.151	149.302	159.149	134.556	136.205	152.023	147.632	176.871		148.345	12.033	2.69066		151.077	146.914	155.592	156.081	143.94	147.287
38.1667	125.794	122.503	125.412	131.512	130.136	135.478	130.209	133.765	134.222	136.501	118.905	132.312	139.49		130.48	5.89545	1.6351		130.99	156.609	149.483	142.478	134.921	134.763	135.946	145.891	149.672	176.029	151.689	147.018	135.505	148.049	156.249	143.527	149.553	152.342	145.195	179.267		148.259	12.4494	2.78378		150.44	142.614	155.591	157.302	146.886	150.833
38.5	130.322	122.572	133.552	132.085	129.821	128.765	128.759	132.843	128.276	138.385	121.883	124.651	146.708		130.663	6.61217	1.83388		138.813	150.747	156.372	137.811	140.065	127.942	136.545	143.197	147.605	170.216	151.689	148.063	142.347	144.093	155.198	132.054	145.437	153.987	156.335	186.587		148.255	13.2695	2.96716		160.888	148.827	160.072	145.67	150.844	151.787
38.8333	130.942	128.31	133.552	136.83	129.047	130.343	129.205	131.015	128.976	135.639	119.435	126.913	146.923		131.318	6.34759	1.76051		131.235	151.042	154.393	146.574	136.986	138.184	133.722	143.139	147.561	164.782	148.126	141.892	167.377	142.13	152.253	139.314	143.494	151.958	145.684	184.858		148.235	12.565	2.80961		154.314	145.358	151.426	153.309	153.76	150.394
39.1667	132.953	119.191	133.552	135.199	128.693	129.84	127.483	134.157	125.887	136.94	125.538	122.934	146.157		130.656	6.9577	1.92972		132.684	148.349	152.844	143.158	133.906	134.446	136.199	144.667	147.013	181.214	143.402	152.576	141.423	151.687	156.263	137.573	140.42	151.459	145.657	180.091		147.752	13.1749	2.94599		151.352	150.825	157.712	151.094	144.782	148.181
39.5	129.291	127.587	130.873	137.938	120.682	128.052	128.267	138.793	129.026	141.18	121.369	129.786	138.496		130.872	6.47953	1.7971		130.02	146.309	150.757	145.691	139.011	137.145	135.787	144.53	155.18	181.618	149.177	148.786	146.704	145.462	154.585	134.851	143.303	151.524	143.933	175.57		147.997	12.3929	2.77114		155.859	151.704	157.777	154.192	154.52	144.052
39.8333	123.522	121.601	135.864	131.208	125.948	137.567	126.553	130.949	123.507	135.566	122.239	129.837	145.703		130.005	7.15777	1.98521		138.524	148.979	151.433	133.156	131.841	131.296	131.194	143.558	149.683	171.933	155.976	148.965	170.974	149.118	152.274	136.338	137.647	150.012	148.596	163.939		147.272	12.2339	2.73558		151.963	150.93	151.693	144.965	151.645	145.742
40.1667	126.028	126.95	136.14	132.931	126.441	132.037	128.524	131.914	130.315	131.982	120.937	131.165	147.886		131.019	6.37678	1.7686		134.325	147.363	150.536	131.188	144.668	135.862	134.614	144.2	143.875	169.796	149.658	145.246	163.663	146.31	152.152	137.95	141.16	155.346	146.563	165.717		147.01	10.4993	2.34771		150.59	151.415	157.247	142.723	151.114	152.602
40.5	132.339	129.407	127.453	132.03	124.516	130.776	130.247	138.263	126.772	134.966	127.227	125	147.461		131.266	6.24015	1.73071		136.034	147.867	146.126	140.538	147.484	135.862	133.021	145.182	149.633	166.65	146.734	144.205	166.449	149.438	152.28	132.344	140.612	148.79	147.552	164.392		147.06	9.897	2.21304		146.91	150.979	157.131	143.178	157.03	146.949
40.8333	134.869	124.256	135.765	135.165	126.587	127.576	130.313	130.054	131.778	131.305	122.283	127.367	140.891		130.631	5.15591	1.42999		136.333	143.773	150.051	138.685	137.435	135.862	130.648	143.839	143.054	166.65	149.279	147.932	169.354	151.225	151.949	136.736	138.994	147.152	152.744	163.641		146.767	10.5721	2.364		154.981	148.232	152.735	148.177	161.096	152.808
41.1667	129.587	126.587	135.095	128.354	125.573	129.511	128.857	125.767	131.778	131.305	121.381	130.165	136.229		129.245	3.98041	1.10397		136.333	147.346	149.072	138.227	137.435	132.665	134.533	142.104	143.295	169.609	138.553	139.978	168.005	149.473	155.216	137.672	140.801	145.191	149.592	176.077		146.559	12.1588	2.71879		152.589	145.474	156.74	149.941	159.459	148.56
41.5	133.957	125.906	130.101	129.178	138.636	132.645	129.627	137.813	128.928	131.253	120.682	128.187	137.519		131.11	5.07625	1.4079		139.384	150.871	146.493	140.655	136.011	147.67	130.079	146.396	149.372	166.055	144.748	145.997	156.993	148.942	153.674	140.956	138.016	145.47	147.872	172.267		147.396	9.7333	2.17643		149.371	146.687	156.825	146.551	156.287	143.721
41.8333	132.295	124.118	134.949	133.307	130.506	128.779	132.033	129.655	132.271	145.83	123.538	127.546	140.196		131.925	6.05952	1.68061		140.162	146.446	152.107	142.026	136.663	144.269	132.495	143.924	146.426	181.791	141.213	141.607	161.951	151.824	153.13	143.972	143.418	146.265	146.086	165.327		148.055	11.0661	2.47445		148.27	152.008	154.471	149.917	155.459	150.377
42.1667	130.31	125.944	134.651	135.44	135.251	126.972	126.503	133.854	125.517	134.248	122.2	127.518	140.669		130.698	5.35592	1.48547		139.851	148.264	153.862	139.971	133.607	147.943	131.002	148.358	148.21	167.569	138.639	143.758	165.303	143.973	155.668	138.764	141.865	147.496	145.635	172.792		147.626	10.9188	2.44152		150.229	139.184	155.74	146.459	147.156	142.657
42.5	125.909	123.296	132.45	131.706	129.929	126.316	131.382	133.998	129.969	134.36	125.711	127.679	141.812		130.347	4.85475	1.34647		131.798	146.021	154.936	139.967	140.618	137.48	134.788	145.365	149.588	177.605	135.892	142.263	169.545	141.439	154.742	134.141	150.134	150.979	146.279	170.831		147.72	12.7011	2.84006		155.549	148.823	155.307	147.077	147.005	139.298
42.85	134.562	124.889	132.598	130.204	132.876	127.351	131.237	131.064	126.267	138.445	124.614	127.962	140.255		130.948	4.86124	1.34827		130.186	147.357	146.37	133.714	141.898	140.365	128.939	144.058	149.312	164.666	150.542	147.385	170.819	149.641	158.249	135.106	151.956	149.084	149.386	173.138		148.109	11.9875	2.68049		154.934	149.562	149.849	154.521	155.029	150.642
43.1833	130.843	122.613	131.099	135.611	133.453	128.985	129.581	131.807	133.156	139.296	115.806	128.048	139.07		130.721	6.33461	1.7569		132.487	147.568	149.499	138.223	141.794	135.782	136.401	142.102	147.344	173.398	149.948	146.044	148.803	146.952	153.032	132.712	143.332	146.794	150.024	174.83		146.854	11.0753	2.47651		152.079	150.449	156.876	143.504	151.629	140.719
43.5167	126.023	119.913	134.568	130.42	129.789	129.125	125.725	139.605	124.864	134.639	126.15	124.154	142.549		129.81	6.47974	1.79716		131.127	146.927	147.634	137.619	138.369	139.531	131.909	149.176	148.399	172.644	150.419	148.439	161.557	145.653	147.239	132.006	142.218	148.967	151.491	165.095		146.821	10.733	2.39997		158.694	145.523	157.268	144.828	154.234	147.538
43.85	127.132	130.123	135.435	131.677	139.759	129.692	131.091	132.51	126.675	134.448	117.463	124.663	135.089		130.443	5.65146	1.56743		142.696	145.218	143.245	136.632	142.817	140.722	132.521	141.307	144.726	165.515	142.801	146.98	163.923	145.452	154.797	128.548	153.864	150.266	149.044	181.147		147.611	11.9614	2.67466		148.233	150.08	151.202	146.507	152.481	154.418
44.1833	127.883	124.481	130.178	136.384	133.798	131.589	124.643	133.332	124.542	130.486	120.327	122.562	132.964		128.705	4.98654	1.38302		142.696	150.038	145.582	136.479	134.338	143.399	132.197	145.336	143.202	174.777	137.78	146.666	160.538	146.585	150.067	136.938	143.942	148.343	151.042	169.321		146.963	10.8253	2.4206		154.162	145.571	150.164	149.56	150.77	145.801
44.5167	130.153	128.238	138.37	134.638	132.023	128.642	128.087	129.158	125.951	140.096	115.482	126.279	135.122		130.172	6.28337	1.74269		143.16	143.494	151.115	135.269	138.878	136.065	129.99	146.787	147.759	163.668	136.207	148.669	157.104	146.184	151.509	135.062	139.816	149.375	147.487	168.726		145.816	9.79078	2.18929		146.016	146.216	152.439	153.71	147.273	149.005
44.85	130.91	125.16	131.86	138.454	132.472	133.461	127.831	134.486	132.449	133.976	118.982	122.635	138.895		130.89	5.83354	1.61793		139.773	151.547	148.682	133.685	135.687	143.395	134.351	143.902	146.159	161.944	150.737	149.748	150.852	145.776	150.939	137.845	147.154	149.514	136.517	167.397		146.28	8.72598	1.95119		150.979	154.338	152.388	150.432	154.676	150.344
45.1833	130.91	122.553	127.285	136.147	132.484	127.284	126.325	125.843	133.834	132.174	119.72	124.932	132.064		128.581	4.78428	1.32692		140.814	148.78	145.221	132.436	137.466	133.785	137.364	143.563	142.446	167.377	146.447	141.663	156.841	150.463	151.845	136.531	138.956	149.36	150.755	163.943		145.803	9.39309	2.10036		148.811	149.911	149.894	151.236	160.088	143.209
45.5167	133.57	130.781	131.447	130.706	132.996	128.855	127.763	138.164	131.498	124.523	117.295	125.544	132.879		129.694	5.15161	1.4288		142.129	142.597	150.86	138.36	137.927	140.328	137.189	143.653	145.215	167.412	139.801	142.78	156.717	148.677	153.026	136.805	140.741	151.17	143.149	169.867		146.42	9.40751	2.10358		149.259	150.387	153.71	156.625	157.358	144.34
45.85	123.95	118.796	132.789	128.091	130.453	129.312	126.118	130.732	137.086	134.441	117.639	124.944	131.129		128.114	5.72396	1.58754		137.352	146.796	151.784	132.502	138.428	135.633	134.732	147.582	145.864	174.535	141.922	149.031	162.984	151.47	152.764	136.524	146.384	154.961	146.242	168.691		147.809	11.2608	2.518		148.395	141.393	152.969	153.646	148.715	146.935
46.1833	127.286	126.105	130.498	132.875	135.727	128.566	126.353	133.149	128.075	129.776	119.745	127.94	136.99		129.468	4.54117	1.25949		132.248	148.443	145.301	129.072	137.902	136.433	133.99	145.173	142.992	168.386	140.157	139.789	164.907	150.656	148.933	137.814	143.043	146.373	142.35	168.868		145.142	11.1266	2.48797		146.723	147.786	157.741	146.171	149.288	145.079
46.5167	128.853	121.1	124.99	130.841	131.73	132.366	125.466	132.212	131.836	132.043	125.068	125.818	130.896		128.709	3.75128	1.04042		146.367	144.657	150.092	131.492	133.45	139.692	134.942	149.946	143.83	166.951	148.008	144.596	162.587	148.061	151.867	135.854	148.153	147.62	146.593	176.482		147.562	11.0469	2.47015		150.292	145.594	157.906	147.524	153.801	144.561
46.85	128.197	123.239	135.128	133.294	133.617	132.697	127.286	126.973	133.278	125.751	130.179	125.794	132.512		129.842	3.82419	1.06064		147.866	146.929	145.521	134.656	139.642	147.178	130.821	140.539	141.61	173.054	143.469	145.255	165.29	151.893	143.966	129.891	144.064	153.937	138.838	169.428		146.692	11.5194	2.57582		150.014	143.25	151.821	154.661	149.29	147.186
47.1833	127.151	122.761	130.707	134.671	127.903	126.369	125.353	130.461	130.277	135.504	125.022	126.405	134.851		129.033	4.09974	1.13706		147.328	149.695	145.521	136.705	142.262	142.268	137.142	145.486	144.737	173.887	142.693	137.998	164.83	146.9	152.613	139.185	138.783	152.63	140.171	168.182		147.451	10.4842	2.34433		147.609	147.105	151.989	149.088	138.79	151.652
47.5167	125.49	123.493	129.452	132.341	132.322	130.987	126.162	133.689	125.896	129.845	125.68	124.456	131.422		128.557	3.46845	0.961975		143.122	140.168	152.886	136.728	133.42	141.86	134.733	144.269	144.088	159.143	152.764	143.214	161.745	145.116	154.86	133.809	139.853	147.762	140.213	169.565		145.966	9.77743	2.1863		150.415	142.503	154.295	151.425	149.629	147.49
47.85	123.072	129.057	126.514	131.947	126.787	125.105	124.93	127.472	128.601	132.547	127.227	119.27	130.808		127.18	3.64849	1.01191		143.122	148.961	153.164	134.512	138.139	140.617	130.657	145.492	147.31	171.988	147.792	139.911	161.745	145.225	153.408	131.286	139.853	143.318	146.159	173.29		146.797	11.5646	2.58592		147.768	144.322	153.226	153.52	146.049	151.523
48.1833	130.21	123.984	137.291	129.839	131.95	126.92	123.138	127.632	131.976	125.536	124.735	124.56	133.413		128.553	4.29115	1.19015		143.122	147.947	146.719	131.596	136.141	137.963	134.506	138.72	146.843	162.472	141.297	147.166	162.946	142.448	153.435	134.074	137.142	145.948	144.733	178.152		145.669	11.405	2.55023		153.915	144.631	153.208	155.322	142.631	150.61
48.5167	129.563	127.083	129.214	135.437	127.962	124.397	126.52	133.143	131.431	130.896	123.848	127.415	130.38		129.022	3.31035	0.918126		138.618	145.922	149.196	138.625	134.23	141.264	135.449	136.889	140.878	162.779	155.471	143.779	147.607	150.511	150.799	137.96	151.965	151.047	146.796	163.85		146.182	8.4823	1.8967		145.892	150.804	149.254	156.916	145.391	151.359
48.85	130.006	123.805	131.901	133.629	129.836	128.451	126.176	129.193	129.86	129.097	123.351	124.827	129.323		128.42	3.06399	0.849798		137.982	140.582	148.026	135.559	136.47	135.4	133.266	142.346	151.423	168.955	142.645	135.683	148.488	145.758	151.075	137.96	146.066	151.742	148.293	163.98		145.085	9.46166	2.11569		149.707	150.398	146.452	153.542	152.407	148.633
49.1833	122.031	125.977	133.055	133.899	129.106	130.269	128.08	124.86	133.018	131.576	127.812	127.685	131.325		129.13	3.52209	0.976851		128.6	149.617	144.723	134.502	133.624	135.354	131.76	137.86	147.247	163.361	140.308	142.501	158.618	146.725	150.254	137.96	145.829	149.204	152.876	161.228		144.608	9.8033	2.19208		150.42	146.559	149.35	148.233	144.209	146.513
49.5167	133.99	129.714	129.382	130.327	133.172	126.768	126.304	129.174	131.81	134.239	120.359	121.867	129.659		128.982	4.26544	1.18302		137.857	145.02	145.917	130.699	132.869	145.002	132.726	138.731	145.321	164.624	140.693	142.354	161.568	147.75	160.95	139.402	151.05	149.567	152.652	173.39		146.907	11.2889	2.52427		147.505	146.031	155.524	150.734	148.795	148.957
49.85	129.008	121.483	131.661	132.073	129.406	124.742	125.36	126.085	127.926	128.05	125.218	123.888	135.09		127.692	3.76823	1.04512		138.515	139.799	145.917	143.391	138.057	144.345	128.341	138.207	144.106	174.641	136.636	142.197	159.635	146.947	152.933	135.271	145.773	152.552	143.301	158.435		145.45	10.2971	2.30249		149.33	152.477	153.429	152.033	149.437	143.596
50.1833	125.865	123.908	123.596	134.921	139.165	132.025	121.294	130.605	129.11	132.68	118.81	126.812	128.804		128.276	5.69989	1.58086		138.411	142.979	142.851	138.549	132.909	139.288	128.503	139.343	144.048	177.695	148.167	141.603	165.897	145.913	152.209	130.518	148.49	151.258	153.688	175.817		146.907	13.3203	2.97852		151.3	152.212	152.227	149.951	140.107	145.563
50.5333	132.114	128.436	124.801	136.063	126.81	130.077	128.132	129.776	127.738	129.57	121.674	122.985	132.54		128.516	3.93818	1.09225		137.154	145.306	143.812	139.749	135.278	143.786	130.363	143.868	145.527	175.773	148.137	147.495	159.972	139.827	151.219	132.463	152.064	153.786	148.517	159.609		146.685	10.5341	2.35549		150.192	145.553	153.542	151.541	156.008	151.9
50.8667	132.403	124.924	115.597	134.721	133.075	124.964	122.717	136.699	128.213	137.179	120.728	126.713	135.774		128.747	6.8217	1.892		130.835	141.778	143.812	140.386	127.967	143.786	131.643	140.093	147.724	170.465	154.988	140.177	156.975	142.397	151.529	130.202	147.603	152.572	157.656	159.408		145.6	11.1052	2.4832		150.06	152.094	150.443	154.743	142.33	146.557
51.2	125.539	123.956	123.397	134.436	127.496	130.606	126.767	128.353	125.346	131.772	123.569	124.785	129.223		127.327	3.42232	0.949181		134.345	146.908	143.812	141.08	135.814	142.041	133.088	143.601	148.035	171.453	150.565	135.796	155.162	141.063	145.061	141.284	153.841	151.689	138.505	173.353		146.325	10.9112	2.43983		151.945	149.935	156.236	148.056	156.029	145.745
51.5333	123.37	125.976	122.223	133.483	132.11	134.707	125.002	128.559	128.225	134.686	124.754	129.396	127.241		128.441	4.2372	1.17519		134.993	141.369	148.021	140.941	132.022	137.17	137.236	139.792	145.096	174.854	151.421	141.668	159.487	142.96	146.964	142.054	143.007	153.198	149.522	165.778		146.378	10.5422	2.35731		153.656	143.316	149.466	152.567	147.798	143.827
51.8667	134.756	123.52	121.981	131.955	131.089	128.561	124.929	128.106	130.661	126.209	120.936	129.052	130.41		127.859	4.12046	1.14281		134.291	143.391	146.612	138.072	134.285	140.095	133.994	141.318	144.988	168.836	141.476	142.367	144.32	142.903	152.628	131.326	155.062	148.576	148.55	168.405		145.075	10.1392	2.2672		148.623	149.74	149.987	145.669	152.506	145.486
52.2	125.841	121.283	121.718	133.103	130.843	128.699	124.696	135.538	131.832	135.435	119.811	123.606	131.212		127.971	5.46378	1.51538		133.205	150.956	147.617	140.003	133.452	138.039	133.264	141.803	147.645	168.539	149.944	141.338	144.634	148.039	148.263	138.952	145.165	144.317	150.431	170.474		145.804	9.88796	2.21101		151.691	152.502	162.189	150.74	149.873	148.033
52.5333	123.549	120.606	121.016	132.779	136.807	129.509	123.057	128.94	122.606	134.382	132.498	124.39	131.484		127.817	5.52299	1.5318		137.513	148.76	146.813	138.404	134.301	138.297	131.984	139.679	147.722	165.417	148.297	139.652	144.666	146.2	149.604	142.927	153.081	145.862	142.297	172.207		145.684	9.64942	2.15768		150.393	155.886	150.312	148.033	147.978	141.811
52.8667	128.485	123.238	121.016	132.292	129.044	122.205	121.603	133.37	135.194	133.172	122.049	122.617	128.936		127.171	5.23917	1.45308		134.856	146.122	148.869	135.661	133.27	140.153	133.219	148.931	144.106	173.419	149.124	138.764	163.843	149.684	148.875	131.537	147.208	147.346	140.748	165.106		146.042	11.1693	2.49753		148.384	143.173	157.49	157.167	142.348	143.924
53.2	127.545	132.332	121.016	130.431	129.069	127.868	125.434	132.404	125.518	130.074	120.882	119.007	130.835		127.109	4.47699	1.24169		137.335	146.296	147.758	140.774	129.383	137.129	133.219	151.632	144.344	171.18	144.396	143.751	141.554	142.794	151.853	140.339	149.478	144.631	147.832	166.176		145.593	9.78003	2.18688		148.929	144.828	152.47	152.053	144.921	139.887
53.5333	130.882	123.749	121.016	134.226	130.717	126.431	126.242	122.475	125.79	125.555	124.485	119.308	130.835		126.285	4.33936	1.20352		138.229	143.089	148.876	137.059	132.699	144.008	130.758	150.466	145.414	169.947	140.567	132.064	156.038	147.327	150.58	144.431	149.105	146.862	144.234	170.436		146.11	10.5733	2.36427		142.066	147.879	153.526	154.569	152.981	141.19
53.8667	130.882	123.315	117.908	130.061	126.154	127.392	122.632	125.067	124.582	132.77	120.517	128.663	130.221		126.167	4.37461	1.2133		137.225	142.037	153.654	138.684	129.567	139.539	136.4	148.573	142.754	168.988	148.951	142.239	162.037	145.501	146.366	144.5	151.288	142.17	151.67	168.536		147.034	10.2556	2.29321		141.454	144.17	154.299	154.343	143.453	139.806
54.2	133.007	122.299	126.246	132.461	130.949	127.576	121.544	127.638	130.845	131.427	124.604	122.934	127.978		127.654	3.94478	1.09408		139.366	147.751	153.226	143.358	127.627	136.473	136.407	143.202	146.059	162.947	142.824	146.024	138.148	148.472	146.397	130.843	145.232	144.75	147.328	170.78		144.861	9.79092	2.18932		147.024	146.275	152.474	149.339	134.9	155.755
54.5333	124.518	121.889	126.062	131.075	129.633	127.251	124.694	128.576	128.726	137.271	122.44	121.391	128.63		127.089	4.35736	1.20851		132.203	146.45	147.824	131.323	130.112	137.792	137.299	148.206	142.846	160.761	145.142	140.657	165.744	149.991	149.145	145.786	146.207	149.983	146.033	166.894		146.02	10.0915	2.25652		147.024	153.129	157.215	154.637	141.02	147.923
54.8667	124.507	124.664	128.257	135.789	132.843	129.842	123.464	124.527	131.918	126.533	125.523	122.621	128.789		127.637	4.03149	1.11814		130.208	147.09	141.532	132.932	137.681	141.607	132.999	149.957	143.235	164.184	135.785	139.623	159.64	148.021	147.009	134.381	141.291	144.694	143.764	170.813		144.322	10.5438	2.35767		147.024	150.538	151.443	152.544	143.724	143.905
55.2	131.795	124.292	132.881	136.024	128.153	132.724	127.715	126.674	128.686	134.231	124.161	121.593	130.465		129.184	4.31544	1.19689		134.51	150.231	150.551	134.373	133.649	137.264	134.171	150.055	142.251	166.411	134.956	141.577	159.557	140.659	144.318	140.145	152.624	141.898	148.96	173.726		145.594	11.1156	2.48552		147.939	152.223	155.949	151.893	146.587	143.776
55.5333	127.581	125.819	126.305	129.889	131.612	130.383	128.382	134.042	132.158	128.557	129.131	120.754	124.242		128.373	3.54083	0.982049		131.998	146.715	140.649	138.676	136.415	135.06	134.263	148.671	141.351	176.163	142.782	139.942	144.728	153.327	145.767	138.573	150.731	149.854	149.16	159.852		145.234	10.1349	2.26623		146.181	151.177	154.555	148.435	158.855	144.134
55.8667	128.032	124.792	130.681	129.948	131.659	128.377	128.617	138.208	125.661	132.939	123.608	123.053	123.98		128.427	4.34741	1.20575		129.778	150.621	150.877	143.039	137.457	135.043	131.872	151.343	142.576	162.101	144.603	132.243	155.353	140.914	144.421	141.34	153.355	145.264	142.651	164.129		144.949	9.48778	2.12153		144.906	154.685	151.396	143.284	146.988	150.148
56.2	131.781	120.071	126.822	129.774	139.569	129.049	126.682	122.015	126.343	131.315	124.988	124.868	125.783		127.62	4.91461	1.36307		141.8	147.99	152.686	138.359	138.317	144.952	137.808	148.791	141.91	169.124	140.179	139.834	160.393	142.846	147.407	139.811	150.02	148.434	146.617	168.471		147.287	9.27568	2.0741		148.292	152.924	153.55	146.9	142.145	145.062
56.5333	126.257	124.169	129.629	129.268	130.861	126.396	125.962	128.12	136.086	126.868	127.308	124.866	128.758		128.042	3.08792	0.856435		137.92	147.611	147.716	134.866	136.247	144.296	135.653	148.737	148.805	172.554	150.694	140.29	144.547	147.539	146.113	143.595	145.891	147.046	136.525	168.337		146.249	9.66235	2.16057		151.775	146.527	152.895	156.673	147.729	148.045
56.8667	127.621	124.2	129.052	133.099	129.923	130.861	126.015	129.388	125.682	129.447	119.567	122.308	123.839		127	3.81594	1.05835		136.214	150.052	146.969	140.787	135.556	147.836	131.35	144.788	142.699	165.36	146.166	140.455	162.256	146.578	145.314	143.153	152.626	148.107	140.785	173.647		147.035	10.2005	2.28091		148.948	147.015	157.847	157.058	154.1	139.591
57.2	123.899	124.208	127.631	129.912	130.826	126.53	128.055	131.497	126.92	129.821	117.732	125.081	127.792		126.916	3.65789	1.01452		133.648	149.156	152.018	135.444	136.419	141.974	131.043	149.432	144.626	174.308	144.887	135.219	142.209	139.071	143.709	141.519	152.227	148.359	149.807	171.172		145.812	11.1305	2.48885		144.143	144.119	155.878	143.99	146.156	144.575
57.5333	125.859	125.839	126.274	131.781	131.73	123.126	123.682	131.506	127.223	124.127	121.008	124.75	131.108		126.77	3.65372	1.01336		132.282	148.631	144.431	133.849	136.007	142.625	136.231	153.731	144.308	172.849	143.845	144.236	164.158	150.991	142.199	146.468	149.708	150.139	150.542	171.906		147.957	11.1414	2.49128		146.808	152.469	151.563	148.752	153.687	145.382
57.8667	125.859	127.762	137.75	134.706	133.559	126.131	121.575	127.669	130.458	122.411	125.173	123.766	122.558		127.644	5.09594	1.41336		137.29	143.178	148.359	137.081	135.768	150.991	131.909	147.191	144.726	169.59	144.402	134.295	144.22	147.479	148.62	137.969	144.917	152.7	144.381	170.443		145.775	10.0473	2.24665		142.766	150.214	153.335	144.772	148.6	143.997
58.2	127.913	119.466	134.507	130.951	134.705	129.91	124.842	132.107	130.568	130.998	117.347	126.053	126.621		128.153	5.27399	1.46274		143.448	150.388	148.636	131.591	135.861	139.871	132.506	150.364	143.756	161.018	137.343	142.142	141.551	146.103	146.265	136.325	141.191	147.377	143.016	174.739		144.675	9.84192	2.20072		149.118	149.337	143.233	151.207	156.441	142.679
58.5333	121.888	129.026	133.707	138.891	137.688	129.726	123.11	130.968	130.501	131.441	120.459	118.783	130.661		128.988	6.28138	1.74214		136.973	151.602	146.892	132.403	137.763	140.338	129.662	150.895	149.469	160.404	151.425	132.846	155.133	151.131	153.038	129.131	144.61	148.958	148.401	166.028		145.855	10.1885	2.27821		149.33	144.254	155.935	152.844	150.813	143.398
58.8833	121.498	123.18	136.705	132.357	136.255	124.47	123.199	133.855	132.47	128.971	117.618	119.226	123.9		127.208	6.53547	1.81261		140.954	151.602	150.041	134.417	134.473	140.338	134.713	147.235	148.208	170.504	149.137	139.411	161.38	144.751	151.545	144.788	148.339	150.963	147.127	176.847		148.339	11.011	2.46214		137.342	152.489	156.325	153.17	136.119	143.058
59.2167	130.133	120.955	138.594	130.314	128.517	125.619	124.144	129.335	131.026	130.918	123.253	117.714	132.143		127.897	5.45731	1.51359		139.822	152.59	156.626	132.966	139.17	140.338	137.34	154.395	149.081	165.178	142.468	139.924	142.302	144.595	154.832	141.949	141.496	153.726	150.471	164.572		147.192	9.00823	2.0143		148.675	148.198	158.413	153.368	144.758	147.315
59.55	128.619	127.044	136.92	124.356	131.203	127.291	125.146	126.007	128.492	127.978	118.365	121.092	130.17		127.13	4.58878	1.2727		132.845	152.861	151.857	132.308	138.906	141.48	133.204	149.704	145.534	160.188	144.876	134.739	149.249	141.535	151.702	137.831	140.574	153.851	147.021	168.812		145.454	9.61362	2.14967		146.644	141.087	158.457	150.29	146.046	148.585
59.8833	126.392	122.88	134.629	131.731	131.713	129.482	125.098	133.432	128.283	126.619	118.155	128.65	128.577		128.126	4.47255	1.24046		138.864	145.932	144.754	143.347	133.795	145.085	137.059	144.124	149.854	164.988	141.046	137.454	158.32	141.816	153.704	140.839	139.691	152.901	146.73	173.699		146.7	9.91124	2.21622		142.797	151.484	150.611	147.752	143.836	148.229
60.2167	124.312	123.394	132.01	128.492	131.507	129.86	124.953	126.698	126.089	129.992	129.522	127.929	127.907		127.897	2.70319	0.74973		136.409	146.595	144.754	140.269	130.787	140.284	133.245	145.026	149.535	160.953	149.994	138.312	138.344	139.517	150.325	139.174	147.587	153.342	150.039	160.183		144.734	8.18659	1.83058		148.539	153.929	150.698	154.024	145.969	146.389
60.55	127.321	121.857	132.651	129.39	131.849	128.607	126.633	130.798	130.341	132.701	128.553	123.533	132.022		128.943	3.40465	0.944279		135.533	152.677	149.724	138.163	134.977	138.333	133.713	137.68	146.266	167.91	146.068	145.129	134.941	145.361	146.649	138.292	147.93	151.076	145.117	150.17		144.285	8.21486	1.8369		148.354	147.812	149.451	154.051	145.386	146.71
60.8833	125.376	121.613	135.158	129.622	130.009	128.781	124.087	130.729	127.958	130.719	132.954	121.652	124.836		127.961	4.19498	1.16348		131.582	148.917	145.825	138.163	132.316	145.539	135.933	142.978	156.122	167.841	140.195	141.251	137.114	140.507	154.425	131.574	149.027	156.476	142.258	154.795		144.642	9.66037	2.16013		148.502	145.875	152.323	147.301	141.141	145.668
61.2167	130.906	120.181	134.153	132.486	129.356	131.107	123.268	128.671	123.27	126.205	135.317	123.015	119.368		127.485	5.29884	1.46963		135.182	148.917	145.825	138.163	136.046	143.996	139.078	140.338	148.181	170.625	152.649	146.868	152.718	144.271	149.013	142.478	146.908	152.838	156.143	164.785		147.751	8.99653	2.01168		147.03	152.084	155.467	151.174	154.027	145.713
61.55	129.698	121.077	134.946	135.248	128.993	133.482	125.698	128.412	128.147	134.14	117.141	122.354	126.601		128.149	5.60719	1.55516		128.311	147.977	150.63	139.018	135.783	144.341	137.771	143.116	145.915	164.438	139.378	141.058	140.715	146.247	145.591	137.484	151.952	154.764	143.616	161.342		144.972	8.6184	1.92713		147.874	149.542	151.491	147.026	142.684	143.009
61.8833	125.948	122.226	134.48	130.828	128.557	128.81	126.44	131.063	129.509	138.443	133.288	125.609	125.179		129.26	4.40334	1.22127		128.139	151.228	147.689	139.487	131.782	142	134.33	145.521	143.441	167.287	143.479	145.919	155.09	141.701	145.715	137.176	149.431	154.867	142.89	158.333		145.275	9.27068	2.07299		148.942	147.832	155.475	152.763	152.94	149.785
62.2167	125.148	124.432	138.497	131.693	132.032	129.956	123.773	129.166	122.57	138.07	120.29	120.213	123.357		127.63	6.15606	1.70738		131.607	151.399	151.162	139.494	131.395	138.556	133.378	143.204	142.155	173.163	142.505	143.735	155.09	139.689	145.715	139.089	149.81	155.941	152.628	163.597		146.166	10.6321	2.3774		144.24	148.031	156.164	158.572	136.515	140.364
62.55	130.199	120.336	137.161	128.357	128.661	129.954	125.13	129.934	124.541	138.556	123.624	120.904	120.311		127.513	5.86521	1.62672		138.297	142.592	150.531	140.868	134.554	137.945	132.466	141.071	142.157	170.797	151.343	140.962	155.09	144.84	148.344	143.013	151.95	159.879	136.019	163.635		146.318	10.104	2.25933		151.627	151.996	150.472	147.978	145.388	142.698
62.8833	128.963	120.69	134.481	131.429	126.401	126.193	125.724	132.331	125.174	139.975	121.871	124.088	126.659		127.998	5.35364	1.48483		128.44	149.836	144.541	144.544	135.867	143.088	129.159	147.669	141.331	166.138	139.469	140.856	138.553	144.111	149.367	135.702	145.358	155.387	143.829	160.3		144.177	9.25947	2.07048		150.573	144.139	151.987	154.905	139.471	138.943
63.2167	132.624	120.98	136.027	126.242	125.752	129.999	123.843	127.863	127.911	138.261	130.183	123.854	124.487		128.31	5.02398	1.3934		133.138	147.859	155.904	139.536	134.936	136.106	138.92	145.812	146.625	161.18	146.145	144.039	139.372	141.396	148.845	140.274	144.771	155.437	140.118	160.441		145.043	8.06321	1.80299		152.311	142.66	151.052	152.877	152.522	145.134
63.55	126.301	124.424	130.205	125.228	125.109	129.999	123.865	133.514	126.35	135.024	123.745	125.471	124.732		127.228	3.73694	1.03644		128.884	145.859	153.28	136.747	134.415	143.9	137.061	146.523	140.508	171.321	137.058	141.298	141.187	142.769	150.705	133.987	156.561	160.982	144.122	158.743		145.296	10.5528	2.35967		147.409	145.59	154.259	152.156	150.257	149.884
63.8833	129.476	124.424	131.638	126.348	127.78	129.131	124.012	132.833	126.518	127.989	129.403	116.21	126.07		127.064	4.15338	1.15194		140.814	151.267	139.687	143.57	136.083	144.23	138.094	143.259	147.745	170.92	144.107	135.654	156.352	139.766	149.287	136.74	142.644	153.166	141.76	162.517		145.883	9.18315	2.05341		149.048	149.971	148.068	154.37	142.938	138.936
64.2167	132.628	127.195	138.208	126.348	129.562	129.272	127.978	133.99	137.728	134.708	130.923	118.221	125.524		130.176	5.45684	1.51345		131.476	146.709	145.733	139.313	133.208	146.186	134.416	146.119	141.537	162.809	139.908	147.476	155.022	143.498	150.987	142.102	143.638	157.802	137.792	162.343		145.404	8.87275	1.98401		154.781	149.305	150.536	151.69	144.586	138.647
64.55	128.882	122.823	138.437	133.544	136.435	126.063	123.275	135.856	136.207	127.642	124.852	119.354	122.862		128.941	6.41094	1.77807		134.903	142.914	146.279	140.395	135.313	139.416	137.164	145.138	144.862	160.779	145.618	137.076	151.683	143.111	155.734	140.253	148.442	157.053	144.937	159.871		145.547	7.90076	1.76666		146.722	151.048	153.526	147.625	150.179	142.683
64.8833	129.003	120.448	127.22	129.144	123.867	125.438	125.151	131.854	134.315	127.299	127.046	120.802	118.944		126.195	4.46558	1.23853		129.756	143.294	146.753	137.772	135.835	143.353	140.522	146.584	148.631	173.618	143.672	131.196	143.739	141.886	151.033	134.763	152.908	159.455	140.672	154.711		145.008	10.1603	2.27191		147.106	154.186	151.652	156.328	154.643	141.36
65.2167	133.585	130.64	126.49	126.222	131.269	126.62	125.496	132.596	131.755	132.485	128.89	120.169	130.683		128.992	3.81134	1.05707		129.756	145.881	150.453	140.676	131.083	150.44	132.879	145.01	143.969	167.08	146.281	139.558	148.649	144.158	155.957	134.86	148.264	155.356	140.151	154.597		145.253	9.29291	2.07796		149.468	152.583	160.329	158.544	154.127	142.526
65.55	127.562	127.872	131.196	132.124	127.627	129.862	123.804	132.395	131.218	136.234	125.426	118.966	126.039		128.487	4.42655	1.22771		129.756	142.828	142.533	144.023	130.858	144.912	131.64	145.151	143.003	171.819	139.971	136.57	142.976	146.148	151.612	128.772	148.604	146.496	146.486	163.657		143.891	10.5023	2.34838		146.771	145.309	147.544	150.902	156.304	139.529
65.8833	131.327	125.658	128.176	132.598	126.552	125.267	125.256	125.554	131.443	133.094	121.544	121.725	123.405		127.046	3.96804	1.10054		127.031	145.122	151.883	135.132	132.205	144.588	136.462	150.962	143.334	173.103	142.907	141.266	160.86	145.056	155.634	147.393	144.789	149.7	144.297	159.366		146.555	10.5178	2.35186		148.737	153.347	155.403	155.557	141.7	149.202
66.2167	129.795	128.692	120.808	129.982	127.954	132.934	125.286	133.366	135.999	128.76	132.556	120.145	125.555		128.603	4.72714	1.31107		130.87	147.067	152.312	138.792	132.58	141.488	134.727	144.17	144.04	159.365	145.731	133.994	156.216	144.536	154.145	138.544	147.44	152.361	145.387	163.938		145.385	9.07553	2.02935		148.066	147.746	154.161	151.699	153.893	147.857
66.55	130.799	128.235	128.572	133.835	132.365	129.999	125.348	127.432	132.347	122.941	128.992	118.507	123.599		127.921	4.35454	1.20773		131.212	147.854	146.983	135.725	134.904	142.935	134.719	148.072	141.518	173.389	138.443	130.193	152.888	141.216	149.906	137.735	153.325	145.044	145.828	157.311		144.46	10.154	2.2705		155.218	154.296	153.161	151.785	141.423	146.046
66.9	135.554	130.142	134.704	126.99	132.77	126.534	127.055	132.189	134.601	132.634	128.699	122.956	128.448		130.252	3.83202	1.06281		136.989	153.478	148.963	139.132	133.401	136.827	136.962	142.67	142.617	166.914	153.172	141.292	160.831	147.607	153.099	135.957	147.126	146.289	144.55	165.305		146.659	9.71286	2.17186		154.55	150.954	155.611	159.674	146.954	152.494
67.2333	132.772	126.419	133.341	127.618	132.742	128.688	122.621	132.195	135.546	133.123	122.238	118.028	125.537		128.528	5.33627	1.48001		138.166	145.178	154.488	138.236	132.674	140.08	133.88	142.636	141.616	172.508	152.84	138.904	148.517	143.463	146.736	135.36	149.969	145.121	142.96	162.869		145.31	9.76459	2.18343		149.473	156.855	156.496	159.264	143.029	148.654
67.5667	125.155	131.199	129.608	129.197	133.511	127.653	126.77	126.502	128.413	132.366	127.513	119.315	122.718		127.686	3.85269	1.06854		140.128	151.088	147.137	135.155	130.565	142.024	136.26	144.528	142.185	173.586	150.325	134.094	142.197	149.225	147.819	133.14	145.435	147.771	142.455	163.681		144.94	10.1724	2.27462		151.666	153.384	154.41	152.255	145.761	148.019
67.9	126.64	123.257	128.367	122.257	129.189	131.13	124.609	126.213	126.577	130.446	125.092	125.498	125.104		126.491	2.65916	0.737518		139.064	150.198	152.47	135.138	129.554	138.94	134.75	150.563	142.091	170.683	150.069	139.387	154.778	141.676	150.979	141.27	148.085	149.127	139.007	165.097		146.146	10.1264	2.26432		157.28	149.028	154.851	160.319	147.633	149.557
68.2333	123.851	125.83	131.626	128.927	124.998	130.488	120.965	119.589	126.612	138.422	131.717	124.048	127.344		127.263	5.03928	1.39764		143.043	149.834	145.778	144.774	136.984	143.745	132.339	149.241	138.79	173.173	143.134	137.305	142.713	146.43	148.687	140.882	152.979	149.131	146.885	169.838		146.784	9.84708	2.20188		149.574	150.683	150.456	155.817	147.865	146.112
68.5667	125.375	121.842	133.012	128.972	127.419	128.654	125.043	124.458	124.916	129.609	124.148	122.763	123.923		126.164	3.16371	0.877456		142.915	148.486	143.356	138.685	135.352	139.148	130.255	148.745	144.684	165.43	149.298	144.689	154.848	141.24	153.687	129.653	152.063	155.404	140.431	158.194		145.828	9.22085	2.06184		145.797	160.188	151.563	154.551	147.468	149.214
68.9	135.72	126.966	129.633	131.176	128.387	128.584	121.633	130.089	129.301	133.882	121.101	120.635	125.793		127.915	4.67011	1.29525		140.485	150.311	144.639	139.889	138.663	141.055	131.338	143.564	147.264	171.346	144.407	140.446	153.617	148.679	154.507	140.246	146.41	147.565	141.164	159.042		146.232	8.67709	1.94026		151.5	149.721	156.548	156.85	155.259	151.636
69.2333	129.443	128.879	129.02	126.352	126.767	129.791	123.313	132.921	131.873	131.063	125.578	119.737	125.718		127.727	3.6549	1.01369		139.056	150.825	143.131	141.288	139.076	144.551	136.91	146.576	138.23	166.822	146.292	141.559	153.459	139.63	157.618	136.127	145.568	134.375	140.924	164.479		145.325	9.09238	2.03312		137.508	153.602	151.166	149.939	150.11	149.455
69.5667	127.319	130.049	127.384	130.806	133.641	130.661	124.352	129.879	127.862	126.529	132.502	117.585	122.22		127.753	4.39885	1.22002		144.209	150.255	144.362	139.476	135.394	133.281	131.53	147.151	142.977	167.473	151.479	140.218	139.59	143.244	153.601	133.999	143.617	143.053	146.652	157.058		144.431	8.65582	1.9355		143.316	154.636	157.218	154.297	147.764	139.608
69.9	127.996	132.088	133.272	128.781	127.025	125.355	123.234	131.887	132.082	128.506	122.575	120.417	123.983		127.477	4.15656	1.15282		137.078	154.764	142.204	136.615	139.466	140.772	130.917	146.92	140.392	173.016	151.545	140.905	156.887	146.558	150.558	136.546	150.244	140.56	147.372	173.7		146.851	11.2544	2.51657		152.618	153.587	151.057	153.2	154.813	144.918
70.2333	134.879	127.234	132.779	125.734	128.481	130.823	124.528	133.109	129.311	128.039	123.939	118.287	118.654		127.369	5.13946	1.42543		134.904	147.724	146.06	143.095	137.782	143.792	138.233	148.809	141.444	171.554	150.283	141.244	158.198	145.964	152.989	133.557	156.226	145.78	140.615	165.17		147.171	9.7765	2.18609		151.349	156.542	158.893	153.2	154.58	143.163
70.5667	131.069	125.561	136.071	128.856	129.065	132.012	124.728	130.103	129.638	130.119	128.596	118.605	123.459		128.299	4.36707	1.21121		133.405	149.35	147.521	141.821	133.819	139.7	131.309	148.881	138.935	159.475	153.038	139.457	153.201	146.07	148.844	140.039	145.409	141.977	145.499	160.561		144.916	8.03429	1.79652		143.284	148.714	150.358	154.478	149.053	145.486
70.9	128.604	121.857	130.42	134.197	129.829	130.15	122.788	132.25	133.32	126.868	127.036	119.089	123.031		127.649	4.73096	1.31213		141.663	148.077	142.543	144.73	134.035	141.907	129.471	146.794	135.163	172.777	151.323	141.804	153.777	143.36	149.382	134.352	142.425	150.197	147.111	168.072		145.948	10.4733	2.3419		150.605	149.792	152.79	152.501	150.177	150.235
71.2333	127.86	124.232	131.837	126.552	128.468	126.408	121.053	127.25	127.792	123.908	126.906	122.516	124.873		126.127	2.81164	0.779808		137.176	145.545	150.616	139.066	133.176	135.752	133.324	146.662	147.142	167.417	156.99	132.431	143.952	150.792	147.211	127.62	151.562	152.997	150.349	168.195		145.899	11.0039	2.46054		155.529	147.598	151.732	158.709	150.705	150.306
71.5667	136.229	123.084	136.057	123.259	124.639	130.428	121.791	130.148	137.574	128.188	124.497	115.653	119.038		126.968	6.8466	1.89891		136.89	149.207	140.946	143.491	137.117	145.278	132.512	145.089	143.246	164.712	145.538	146.347	145.931	142.575	150.616	139.115	148.697	152.609	146.545	159.799		145.813	7.4929	1.67546		153.278	148.898	156.815	158.352	142.594	147.386
71.9	129.271	125.37	132.905	124.414	128.124	128.584	126.851	130.43	135.727	129.107	120.054	116.864	127.049		127.289	4.96169	1.37613		136.854	151.992	146.939	138.819	135.865	143.343	131.108	146.114	150.616	175.257	144.609	146.391	155.019	145.948	149.924	139.62	145.937	153.122	143.745	170.171		147.57	10.541	2.35704		151.15	150.887	153.992	158.037	144.568	146.918
72.2333	137.764	124.249	135.266	132.21	125.861	131.577	123.841	135.904	132.922	128.926	125.956	122.775	124.592		129.373	5.17008	1.43392		133.981	145.189	146.355	139.024	136.323	135.292	129.68	152.536	145.916	169.827	149.358	140.895	154.817	142.343	150.275	139.97	148.021	146.131	145.548	160.84		145.616	9.4135	2.10492		144.966	157.132	146.765	151.964	137.835	147.473
72.5667	124.868	119.225	138.13	126.049	123.815	127.521	122.464	130.266	129.451	140.59	120.415	120.039	119.67		126.346	6.84416	1.89823		137.587	143.115	145.731	135.947	134.546	142.716	128.449	150.654	139.927	170.246	137.782	141.643	156.549	140.23	148.099	136.564	143.521	150.956	138.687	165.307		144.413	10.2796	2.29859		145.777	153.472	154.994	146.569	148.473	143.514
72.9	135.005	125.434	132.108	132.864	128.952	129.706	124.913	132.984	135.592	123.85	118.94	118.456	119.87		127.59	6.09871	1.69148		140.819	150.787	151.092	139.31	139.277	137.499	127.51	152.316	150.7	168.637	146.801	136.153	155.976	142.934	146.986	126.834	144.284	148.244	146.392	158.174		145.536	9.95011	2.22491		151.731	149.372	156.217	155.359	161.4	146.181
73.2	130.169	124.724	127.972	129.058	130.178	126.982	122.681	127.313	129.134	122.396	121.429	115.666	127.24		125.765	4.23009	1.17322		142.309	149.031	144.562	135.044	136.186	138.855	133.675	144.159	145.558	172.988	152.667	138.96	151.692	143.763	147.746	125.872	145.975	158.469	136.015	167.965		145.574	11.3549	2.53903		147.868	150.334	155.807	149.492	149.081	141.425
73.5	133.843	122.09	130.367	130.641	124.796	129.951	124.245	133.297	128.858	126.346	129.39	119.388	119.251		127.112	4.86282	1.3487		138.069	143.16	139.623	135.044	134.081	142.792	135.207	147.491	139.78	174.48	146.712	131.472	154.726	145.83	150.605	137.242	140.854	149.225	144.377	171.253		145.101	11.2374	2.51275		145.723	147.495	149.375	155.065	142.673	145.092
73.9	130.294	126.096	127.761	129.552	125.264	131.672	123.685	135.75	131.863	128.882	125.555	122.622	121.675		127.744	4.09027	1.13444		138.754	147.724	145.559	136.864	139.128	144.905	136.55	145.326	148.323	165.486	147.291	140.822	155.634	144.492	155.143	126.236	151.033	155.707	148.457	172.404		147.292	10.3862	2.32242		152.548	151.577	159.916	153.352	139.672	144.479
74.2	130.354	125.824	133.048	129.313	127.004	129.195	126.596	134.532	127.49	134.641	126.513	117.493	123.203		128.093	4.69395	1.30187		132.368	147.555	148.949	133.869	133.169	146.732	132.972	148.897	147.579	167.448	143.676	135.618	161.32	148.032	145.424	138.121	144.504	155.339	142.839	160.937		145.767	9.96261	2.22771		153.371	148.131	154.109	154.66	147.551	143.372
74.5	133.094	123.547	137.123	128.805	129.415	131.597	121.899	133.321	129.152	127.42	124.009	121.881	123.117		128.029	4.90749	1.36109		136.826	143.127	151.626	133.985	134.599	141.698	135.754	145.283	143.876	167.238	147.199	135.392	149.417	144.669	148.073	134.538	150.835	155.341	146.304	163.188		145.448	9.29386	2.07817		151.064	151.5	153	154.394	152.317	146.901
74.9	125.152	122.883	130.798	127.36	129.216	125.525	122.171	133.729	129.444	131.709	125.829	117.935	125.345		126.7	4.31906	1.19789		137.031	147.577	150.724	134.208	131.971	135.149	131.361	144.484	144.797	168.579	151.639	142.589	157.133	149.861	152.366	135.649	147.457	150.095	149.436	167.572		146.484	10.5332	2.3553		143.557	148.897	153.625	145.643	143.937	153.086
75.2	130.594	128.076	130.738	132.183	134.195	126.171	120.905	130.021	126.808	128.684	121.716	118.383	123.144		127.048	4.7743	1.32415		136.614	141.405	151.568	132.675	136.616	140.005	134.013	149.8	145.808	172.099	141.957	135.193	157.017	147.819	145.305	128.134	151.217	151.425	142.41	164.017		145.255	10.8621	2.42883		152.905	155.696	150.396	155.374	154.617	148.877
75.5	133.464	125.116	129.242	128.634	128.049	127.886	125.474	134.68	128.204	127.201	121.364	118.405	119.893		126.739	4.76959	1.32285		139.369	144.175	148.704	135.047	133.48	142.069	135.258	146.056	141.295	174.162	145.978	133.377	141.649	148.319	148.758	141.677	139.11	139.053	142.8	168.888		144.461	10.4374	2.33388		146.25	151.994	154.508	152.511	135.366	151.612
75.9	132.361	127.202	136.785	135.195	129.287	128.938	123.26	134.78	130.095	128.599	126.792	121.174	123.521		129.076	4.8079	1.33347		135.335	147.184	146.979	134.011	131.858	140.677	136.072	149.986	143.033	179.905	138.667	136.966	161.733	148.472	147.619	129.102	145.949	144.829	144.008	172.71		145.755	12.8876	2.88176		152.56	150.889	152.672	152.832	148.306	144.308
76.2	128.297	122.05	133.724	131.679	132.43	131.308	122.846	139.55	124.05	129.827	124.882	118.097	117.428		127.397	6.49426	1.80118		137.55	141.923	151.023	135.353	132.925	144.936	132.369	149.52	145.653	178.333	143.076	143.741	154.935	153.888	147.678	128.685	149.375	139.407	148.248	168.209		146.341	11.8134	2.64156		152.985	149.249	145.729	152.809	147.132	147.467
76.5	128.755	124.457	127.307	128.498	128.192	125.947	120.044	140.351	126.818	128.986	126.205	122.339	118.494		126.646	5.30796	1.47216		141.8	149.882	151.327	134.812	133.585	142.266	131.884	148.547	142.269	169.045	148.32	126.628	151.445	146.103	150.125	140.415	145.048	146.608	148.349	159.562		145.401	9.58921	2.14421		149.956	148.832	151.668	163.001	154.238	143.586
76.9	137.6	127.607	130.049	131.304	133.7	131.396	124.879	134.642	125.194	130.385	121.733	125.842	116.539		128.528	5.70472	1.5822		146.194	146.183	142.563	137.745	137.714	138.628	132.093	148.157	137.224	166.442	145.381	130.667	157.222	147.2	149.129	136.218	141.9	147.213	141.375	163.535		144.639	9.38753	2.09912		154.413	155.845	149.848	150.894	140.305	143.408
77.2	126.967	125.319	130.791	130.861	129.229	133.832	120.13	133.15	137.878	124.143	119.821	120.827	115.271		126.786	6.59467	1.82903		134.819	151.031	149.145	135.76	133.774	140.191	134.224	149.113	149.469	174.971	148.026	138.658	147.1	150.312	146.362	136.222	139.172	140.479	154.769	168.995		146.13	11.0119	2.46234		146.241	146.488	155.758	156.449	151.77	151.566
77.5	129.317	124.736	134.026	124.328	126.41	129.665	122.696	136.244	134.539	130.057	121.017	121.655	115.704		126.953	6.03141	1.67281		135.671	148.723	152.309	130.225	131.145	141.618	134.898	152.399	145.533	170.677	142.256	128.638	154.443	145.413	151.09	138.043	142.984	142.748	150.478	162.505		145.09	10.7309	2.39951		155.438	153.609	154.61	151.442	150.184	143.363
77.9	135.667	121.153	133.215	126.433	127.858	132.585	124.87	132.731	130.21	127.977	125.266	122.584	109.468		126.924	6.82286	1.89232		138.111	150.248	147.67	129.05	138.667	142.56	130.919	148.864	144.313	163.536	140.609	129.986	152.584	142.309	144.905	138.043	152.148	141.395	140.472	165.404		144.09	9.68475	2.16558		148.47	153.055	151.658	155.689	136.749	136.408
78.2	129.617	126.302	130.06	130.372	131.726	132.671	122.026	135.11	131.389	125.436	123.024	123.421	135.975		129.01	4.57746	1.26956		140.041	154.55	148.107	141.473	131.405	144.976	131.746	147.795	143.325	178.632	151.922	138.707	158.736	146.27	150.56	134.363	144.716	145.918	146.817	168.647		147.435	11.4864	2.56843		149.343	152.59	153.512	150.368	160.114	150.811
78.5	129.96	129.178	132.861	130.943	130.627	128.554	117.133	134.246	126.594	130.926	125.831	123.475	130.299		128.51	4.46712	1.23896		140.795	148.394	149.654	135.884	129.054	139.805	133.564	146.046	140.363	174.674	143.388	135.802	159.04	148.443	151.103	130.178	152.672	144.78	144.659	158.146		145.322	10.8387	2.4236		150.927	150.656	151.535	153.166	143.038	143.14
78.9	127.327	127.905	132.338	131.482	130.189	129.491	123.424	131.904	134.033	129.419	122.605	118.448	116.333		127.3	5.50079	1.52564		140.397	154.344	145.393	135.584	136.34	139.121	128.073	147.579	143.583	170.533	136.898	138.559	155.029	147.541	146.465	139.07	152.249	145.897	146.981	169.482		145.956	10.6222	2.37519		149.311	155.507	157.298	155.29	147.464	150.951
79.2	131.103	120.828	136.978	130.22	129.617	126.908	121.271	130.376	127.945	131.799	124.811	119.419	118.483		126.905	5.58658	1.54944		139.097	154.952	147.961	135.293	132.094	137.474	132.037	145.367	144.679	166.27	142.284	137.162	143.451	145.355	148.198	135.369	155.873	142.544	142.793	160.098		144.418	9.1921	2.05542		154.086	152.285	157.298	155.29	146.302	145.152
79.5	129.417	123.38	135.001	133.036	125.116	129.791	121.309	134.35	129.515	130.16	126.157	124.776	126.724		128.364	4.23288	1.17399		136.133	147.682	148.224	137.116	131.713	140.442	131.588	149.005	146.233	167.222	140.448	139.616	162.358	151.83	148.922	135.579	142.479	141.763	147.185	174.505		146.002	11.2876	2.52399		152.33	152.285	154.568	151.973	138.897	147.441
79.9	130.669	124.93	138.385	131.393	128.981	131.346	122.362	126.102	128.275	129.392	124.937	123.615	122.302		127.899	4.53151	1.25681		135.977	148.289	149.415	135.74	128.836	141.879	132.411	152.628	139.824	165.308	142.385	146.281	159.248	145.585	152.33	138.189	146.555	140.954	151.683	166.84		146.018	10.1463	2.26878		151.826	147.379	152.934	152.65	144.784	148.622
80.2	130.669	118.388	130.859	125.226	129.259	133.896	123.508	129.358	130.439	129.496	126.099	117.516	118.48		126.399	5.42208	1.50381		137.995	150.846	154.939	133.215	131.104	140.88	130.514	146.632	146.655	169.355	142.836	138.964	137.387	146.197	141.534	137.537	152.235	138.663	146.829	166.981		144.565	10.47	2.34117		160.23	145.588	151.757	151.754	148.771	150.504
80.5	130.669	118.388	130.859	125.226	129.259	133.896	123.508	135.104	132.712	131.19	128.582	124.142	119.376		127.916	5.35607	1.48551		137.995	150.846	154.939	133.215	131.104	140.88	130.514	146.632	146.655	169.23	137.24	142.561	139.81	142.595	148.562	137.766	150.021	145.791	148.126	167.519		145.1	10.3611	2.31682		160.23	145.588	151.757	151.754	148.771	150.504
80.9	130.669	118.388	130.859	125.226	129.259	133.896	123.508	131.86	129.291	129.26	122.794	121.949	118.511		126.575	5.14303	1.42642		137.995	150.846	154.939	133.215	131.104	140.88	130.514	146.632	146.655	168.433	139.717	136.507	152.818	151.492	143.914	136.927	150.021	145.203	151.26	171.558		146.032	11.0346	2.4674		160.23	145.588	151.757	151.754	148.771	150.504
	130.957	124.085	132.628	129.124	128.681	130.009	122.951	132.877	130.341	128.907	124.324	120.404	121.394						137.895	148.202	148.294	136.355	134.048	141.051	132.418	148.008	144.108	170.15	145.342	137.856	153.132	146.424	148.674	135.056	147.287	146.996	145.793	165.976						151.198	150.711	153.262	153.539	147.279	146.765
Figure 5e
#synaptic puncta
	SYN			PSD95
	WT	hAb-KI		WT	hAb-KI
	109046	89994.7		56850.3	17229.2
	108015	73491.5		59360.3	33579.3
	86735.7	73609.3		41189.2	39362.8
	95714.5	81024.2		43445.7	39938.2
	92411.7	73479.7		26430	26256.5
Figure 5f
Estimated volume	(mm3)
age/genotype	WT							age/genotype	hAb-KI
2mo	9675000000	7485000000	6855000000	7185000000	7695000000			2mo	6855000000	7380000000	8025000000	7005000000
6mo	9720001000	7425000000	7335000000	7455000000				6mo	7545000000	6945000000	9540000000	8040000000	6855000000
10mo	7230000000	6150000000	7125000000	7890000000	6510000000			10mo	6150000000	8625000000	7350000000	7500000000	7440000000	7545000000
14mo	7515000000	8505000000	7005000000	9510000000	7590000000	6225000000		14mo	6780000000	8385000000	6855000000	6780000000	7335000000	7890000000
18mo	5160000000	6780000000	7515000000	7650000000	9105000000	9285000000		18mo	6630000000	7125000000	9030000000	7515000000	7455000000	7350000000
22mo	6915000000	7260000000	7365000000	7695000000	7545000000	8460000000		22mo	5400000000	5880000000	6120000000	6480000000	7350000000	7440000000
[truncated: 27 more columns]

## Sheet: Figure 6
Figure 6c
NOVEL OBJECT LOCATION
WT-C.V	new location (Tn)	familiar location (Tf)	Tn*100	Tn+Tf	MI=Tnx100/(Tn+Tf)
	0.932	0.336	93.2	1.268	73.5016
	0.924	0.254	92.4	1.178	78.438
	0.56	0.266	56	0.826	67.7966
	1.138	0.654	113.8	1.792	63.5045
hAβ-KI-C.V	new location (Tn)	familiar location (Tf)	Tn-Tf	Tn+Tf	DI=Tn-Tf/(Tn+Tf)*100
	0.276	0.668	27.6	0.944	29.2373
	0.752	0.635	75.2	1.387	54.2177
	0.669	0.532	66.9	1.201	55.7036
	0.085	0.623	8.5	0.708	12.0056
	0.471	0.367	47.1	0.838	56.2053
	0.246	0.782	24.6	1.028	23.93
hAβ-KI-Cre	new location (Tn)	familiar location (Tf)	Tn-Tf	Tn+Tf	DI=Tn-Tf/(Tn+Tf)*100
	0.753	0.362	75.3	1.115	67.5336
	0.268	0.262	26.8	0.53	50.566
	0.637	0.248	63.7	0.885	71.9774
	0.935	0.201	93.5	1.136	82.3063
	0.642	0.436	64.2	1.078	59.5547
	0.638	0.491	63.8	1.129	56.5102
	0.389	0.217	38.9	0.606	64.1914
Figure 6d
Soluble (ug/mg)
	Aβ40	Aβ42		Aβ40	Aβ42
	hAβ-KI-C.V	hAβ-KI-Cre		hAβ-KI-C.V	hAβ-KI-Cre
	0	4.98669		1.48311	1.80586
	3.34061	4.52549		2.38304	1.68158
	6.73353	0		2.73425	0.88854
	3.47613	1.8713		1.69316	0.785492
	5.41721	2.61621		1.99208	2.14409
	3.63506	4.40099		2.00684	1.69662
Insoluble (ug/mg)
	Aβ40	Aβ42		Aβ40	Aβ42
	hAβ-KI-C.V	hAβ-KI-Cre		hAβ-KI-C.V	hAβ-KI-Cre
	63.0497	24.1452		13.7886	3.09415
	38.0819	41.5334		6.22773	8.10348
	52.2788	21.9754		17.0125	11.6492
	52.0816	13.3295		10.3666	5.5704
	62.905	48.8191		12.0017	4.80646
	62.1035	32.3126		17.6996	6.23885

## Sheet: Figure 7 A-E
Figure 7a-e
hAb-KI2mon_vs_WT2mon_expression														WT22mon_vs_WT2mon_expression														h22mon_vs_h2mon_expression														h22mon_vs_WT22mon_expression
ID	V2	gene	V4	logFC	logCPM	PValue	FDR	DE	color	label				ID	V2	gene	V4	logFC	logCPM	PValue	FDR	DE	color	label				ID	V2	gene	V4	logFC	logCPM	PValue	FDR	DE	color	label				ID	V2	gene	V4	logFC	logCPM	PValue	FDR
1	ENSMUSG00000000001.4	protein_coding	Gnai3	NA	0.0610033	4.60609	0.663313	1		grey				1	ENSMUSG00000000001.4	protein_coding	Gnai3	NA	0.0387343	4.59221	0.802419	1		grey				1	ENSMUSG00000000001.4	protein_coding	Gnai3	NA	-0.0839628	4.6155	0.663313	1		grey				1	ENSMUSG00000000001.4	protein_coding	Gnai3	NA	-0.0577107	4.60133	0.802419
2	ENSMUSG00000000028.14	protein_coding	Cdc45	NA	-0.413622	2.39316	0.473172	1		grey				2	ENSMUSG00000000028.14	protein_coding	Cdc45	NA	-0.140124	2.45681	0.86418	1		grey				2	ENSMUSG00000000028.14	protein_coding	Cdc45	NA	0.124359	2.33064	1	1		grey				2	ENSMUSG00000000028.14	protein_coding	Cdc45	NA	-0.145312	2.39782	0.855549
3	ENSMUSG00000000049.11	protein_coding	Apoh	NA	-0.121822	1.98794	1	1		grey				3	ENSMUSG00000000049.11	protein_coding	Apoh	NA	-0.0730879	1.99422	1	1		grey				3	ENSMUSG00000000049.11	protein_coding	Apoh	NA	-0.884991	1.86067	0.548842	1		grey				3	ENSMUSG00000000049.11	protein_coding	Apoh	NA	-0.930157	1.86759	0.387713
4	ENSMUSG00000000056.7	protein_coding	Narf	NA	0.0614689	5.03177	0.634745	1		grey				4	ENSMUSG00000000056.7	protein_coding	Narf	NA	0.0402016	5.0182	0.750459	1		grey				4	ENSMUSG00000000056.7	protein_coding	Narf	NA	-0.145531	5.01373	0.364047	1		grey				4	ENSMUSG00000000056.7	protein_coding	Narf	NA	-0.120271	4.9996	0.452842
5	ENSMUSG00000000058.6	protein_coding	Cav2	NA	0.182208	4.80609	0.249392	1		grey				5	ENSMUSG00000000058.6	protein_coding	Cav2	NA	0.123438	4.77423	0.382132	1		grey				5	ENSMUSG00000000058.6	protein_coding	Cav2	NA	-0.0439025	4.88521	0.822455	1		grey				5	ENSMUSG00000000058.6	protein_coding	Cav2	NA	0.0188543	4.85428	0.954763
6	ENSMUSG00000000078.6	protein_coding	Klf6	NA	-0.06892	2.58773	1	1		grey				6	ENSMUSG00000000078.6	protein_coding	Klf6	NA	0.287157	2.69605	0.551539	1		grey				6	ENSMUSG00000000078.6	protein_coding	Klf6	NA	-0.175849	2.53699	0.867954	1		grey				6	ENSMUSG00000000078.6	protein_coding	Klf6	NA	-0.52805	2.65029	0.280018
7	ENSMUSG00000000085.16	protein_coding	Scmh1	NA	0.0653508	5.20312	0.620607	1		grey				7	ENSMUSG00000000085.16	protein_coding	Scmh1	NA	0.0942783	5.21319	0.459419	1		grey				7	ENSMUSG00000000085.16	protein_coding	Scmh1	NA	-0.163442	5.17851	0.291864	1		grey				7	ENSMUSG00000000085.16	protein_coding	Scmh1	NA	-0.188376	5.18876	0.211803
8	ENSMUSG00000000088.6	protein_coding	Cox5a	NA	-0.128068	9.82885	0.269433	1		grey				8	ENSMUSG00000000088.6	protein_coding	Cox5a	NA	-0.184222	9.79817	0.109822	1		grey				8	ENSMUSG00000000088.6	protein_coding	Cox5a	NA	0.0150252	9.78849	0.772149	1		grey				8	ENSMUSG00000000088.6	protein_coding	Cox5a	NA	0.0757285	9.7568	0.12741
9	ENSMUSG00000000120.6	protein_coding	Ngfr	NA	-0.302788	2.04866	0.81454	1		grey				9	ENSMUSG00000000120.6	protein_coding	Ngfr	NA	0.295161	2.1723	0.831823	1		grey				9	ENSMUSG00000000120.6	protein_coding	Ngfr	NA	0.562972	2.1274	0.503471	1		grey				9	ENSMUSG00000000120.6	protein_coding	Ngfr	NA	-0.031178	2.24592	1
10	ENSMUSG00000000125.5	protein_coding	Wnt3	NA	-0.270551	2.2664	0.845031	1		grey				10	ENSMUSG00000000125.5	protein_coding	Wnt3	NA	-0.390885	2.23823	0.541286	1		grey				10	ENSMUSG00000000125.5	protein_coding	Wnt3	NA	-0.231513	2.16922	0.831823	1		grey				10	ENSMUSG00000000125.5	protein_coding	Wnt3	NA	-0.107495	2.13863	1
11	ENSMUSG00000000126.11	protein_coding	Wnt9a	NA	0.13371	2.41041	0.860064	1		grey				11	ENSMUSG00000000126.11	protein_coding	Wnt9a	NA	0.403572	2.48763	0.499606	1		grey				11	ENSMUSG00000000126.11	protein_coding	Wnt9a	NA	0.0325133	2.47176	1	1		grey				11	ENSMUSG00000000126.11	protein_coding	Wnt9a	NA	-0.233523	2.54659	0.742858
12	ENSMUSG00000000127.14	protein_coding	Fer	NA	0.159709	3.59433	0.569351	1		grey				12	ENSMUSG00000000127.14	protein_coding	Fer	NA	0.064684	3.55178	0.773061	1		grey				12	ENSMUSG00000000127.14	protein_coding	Fer	NA	-0.0137257	3.66849	1	1		grey				12	ENSMUSG00000000127.14	protein_coding	Fer	NA	0.0852373	3.62716	0.778951
13	ENSMUSG00000000131.15	protein_coding	Xpo6	NA	-0.109795	5.16518	0.514139	1		grey				13	ENSMUSG00000000131.15	protein_coding	Xpo6	NA	0.0281345	5.22515	0.844559	1		grey				13	ENSMUSG00000000131.15	protein_coding	Xpo6	NA	0.291564	5.27215	0.0446445	0.870768		grey				13	ENSMUSG00000000131.15	protein_coding	Xpo6	NA	0.157832	5.32829	0.275672
14	ENSMUSG00000000134.17	protein_coding	Tfe3	NA	0.124374	4.86928	0.399263	1		grey				14	ENSMUSG00000000134.17	protein_coding	Tfe3	NA	0.022784	4.81783	0.863551	1		grey				14	ENSMUSG00000000134.17	protein_coding	Tfe3	NA	-0.0401474	4.92512	0.82515	1		grey				14	ENSMUSG00000000134.17	protein_coding	Tfe3	NA	0.0654289	4.87469	0.735621
15	ENSMUSG00000000142.15	protein_coding	Axin2	NA	-0.00372214	2.05964	1	1		grey				15	ENSMUSG00000000142.15	protein_coding	Axin2	NA	0.108993	2.08042	1	1		grey				15	ENSMUSG00000000142.15	protein_coding	Axin2	NA	-0.000754354	2.07689	1	1		grey				15	ENSMUSG00000000142.15	protein_coding	Axin2	NA	-0.10982	2.09745	1
16	ENSMUSG00000000148.17	protein_coding	Brat1	NA	0.164853	4.12346	0.450028	1		grey				16	ENSMUSG00000000148.17	protein_coding	Brat1	NA	0.108654	4.09434	0.593841	1		grey				16	ENSMUSG00000000148.17	protein_coding	Brat1	NA	-0.153592	4.14541	0.500288	1		grey				16	ENSMUSG00000000148.17	protein_coding	Brat1	NA	-0.0934261	4.11625	0.704918
17	ENSMUSG00000000149.10	protein_coding	Gna12	NA	-0.0727333	3.83957	0.86543	1		grey				17	ENSMUSG00000000149.10	protein_coding	Gna12	NA	0.0847999	3.90163	0.741704	1		grey				17	ENSMUSG00000000149.10	protein_coding	Gna12	NA	0.265241	3.94	0.288677	1		grey				17	ENSMUSG00000000149.10	protein_coding	Gna12	NA	0.111673	3.9985	0.691066
18	ENSMUSG00000000154.15	protein_coding	Slc22a18	NA	-0.376701	2.1664	0.663644	1		grey				18	ENSMUSG00000000154.15	protein_coding	Slc22a18	NA	0.498012	2.3797	0.361639	1		grey				18	ENSMUSG00000000154.15	protein_coding	Slc22a18	NA	0.602715	2.24398	0.307492	1		grey				18	ENSMUSG00000000154.15	protein_coding	Slc22a18	NA	-0.268101	2.44908	0.728359
19	ENSMUSG00000000159.15	protein_coding	Igsf5	NA	-0.0717821	1.87907	1	1		grey				19	ENSMUSG00000000159.15	protein_coding	Igsf5	NA	-0.00726725	1.88701	1	1		grey				19	ENSMUSG00000000159.15	protein_coding	Igsf5	NA	0.236592	1.92559	1	1		grey				19	ENSMUSG00000000159.15	protein_coding	Igsf5	NA	0.175555	1.93308	1
20	ENSMUSG00000000167.14	protein_coding	Pih1d2	NA	-0.591246	2.72736	0.193478	1		grey				20	ENSMUSG00000000167.14	protein_coding	Pih1d2	NA	-0.518717	2.74305	0.252941	1		grey				20	ENSMUSG00000000167.14	protein_coding	Pih1d2	NA	0.318797	2.64899	0.542437	1		grey				20	ENSMUSG00000000167.14	protein_coding	Pih1d2	NA	0.250124	2.66563	0.651632
21	ENSMUSG00000000168.9	protein_coding	Dlat	NA	0.0508798	6.30306	0.629467	1		grey				21	ENSMUSG00000000168.9	protein_coding	Dlat	NA	-0.128168	6.2143	0.348167	1		grey				21	ENSMUSG00000000168.9	protein_coding	Dlat	NA	-0.1051	6.29325	0.287914	1		grey				21	ENSMUSG00000000168.9	protein_coding	Dlat	NA	0.0755702	6.2026	0.469874
22	ENSMUSG00000000171.4	protein_coding	Sdhd	NA	-0.0825443	7.71203	0.371423	1		grey				22	ENSMUSG00000000171.4	protein_coding	Sdhd	NA	-0.070572	7.71383	0.432306	1		grey				22	ENSMUSG00000000171.4	protein_coding	Sdhd	NA	-0.377518	7.51331	7.00307e-09	5.07989e-06	Yes	red				22	ENSMUSG00000000171.4	protein_coding	Sdhd	NA	-0.385515	7.51563	2.15415e-09
23	ENSMUSG00000000184.12	protein_coding	Ccnd2	NA	-0.200843	7.74346	0.0573095	1		grey				23	ENSMUSG00000000184.12	protein_coding	Ccnd2	NA	-0.397032	7.65265	0.000471244	0.132934		grey				23	ENSMUSG00000000184.12	protein_coding	Ccnd2	NA	-0.10528	7.60722	0.276672	1		grey				23	ENSMUSG00000000184.12	protein_coding	Ccnd2	NA	0.0946943	7.50653	0.361597
24	ENSMUSG00000000194.13	protein_coding	Gpr107	NA	0.137424	4.30315	0.528972	1		grey				24	ENSMUSG00000000194.13	protein_coding	Gpr107	NA	0.210206	4.33352	0.333166	1		grey				24	ENSMUSG00000000194.13	protein_coding	Gpr107	NA	-0.14404	4.31672	0.528972	1		grey				24	ENSMUSG00000000194.13	protein_coding	Gpr107	NA	-0.212844	4.34686	0.333166
25	ENSMUSG00000000197.7	protein_coding	Nalcn	NA	0.180678	3.01947	0.620214	1		grey				25	ENSMUSG00000000197.7	protein_coding	Nalcn	NA	0.0128807	2.95665	1	1		grey				25	ENSMUSG00000000197.7	protein_coding	Nalcn	NA	-0.0481148	3.08111	0.903617	1		grey				25	ENSMUSG00000000197.7	protein_coding	Nalcn	NA	0.123558	3.01981	0.900673
26	ENSMUSG00000000202.9	protein_coding	Btbd17	NA	-0.255339	5.1589	0.0788376	1		grey				26	ENSMUSG00000000202.9	protein_coding	Btbd17	NA	-0.165112	5.19455	0.254233	1		grey				26	ENSMUSG00000000202.9	protein_coding	Btbd17	NA	-0.0902447	5.01082	0.592908	1		grey				26	ENSMUSG00000000202.9	protein_coding	Btbd17	NA	-0.176475	5.05079	0.24739
27	ENSMUSG00000000214.10	protein_coding	Th	NA	0.146902	2.01687	1	1		grey				27	ENSMUSG00000000214.10	protein_coding	Th	NA	-0.274802	1.9387	0.790536	1		grey				27	ENSMUSG00000000214.10	protein_coding	Th	NA	0.164017	2.0961	1	1		grey				27	ENSMUSG00000000214.10	protein_coding	Th	NA	0.589122	2.0209	0.454521
28	ENSMUSG00000000215.10	protein_coding	Ins2	NA	0.536267	3.00762	0.461972	1		grey				28	ENSMUSG00000000215.10	protein_coding	Ins2	NA	-0.168731	2.7555	0.872187	1		grey				28	ENSMUSG00000000215.10	protein_coding	Ins2	NA	-1.03303	2.88893	0.093919	1		grey				28	ENSMUSG00000000215.10	protein_coding	Ins2	NA	-0.318098	2.60808	0.730915
29	ENSMUSG00000000223.13	protein_coding	Drp2	NA	-0.0976452	3.33959	0.915209	1		grey				29	ENSMUSG00000000223.13	protein_coding	Drp2	NA	0.00761676	3.37562	1	1		grey				29	ENSMUSG00000000223.13	protein_coding	Drp2	NA	-0.167408	3.26063	0.657072	1		grey				29	ENSMUSG00000000223.13	protein_coding	Drp2	NA	-0.268736	3.29912	0.445322
30	ENSMUSG00000000244.16	protein_coding	Tspan32	NA	-0.5659	1.6626	0.687506	1		grey				30	ENSMUSG00000000244.16	protein_coding	Tspan32	NA	-0.181217	1.69748	1	1		grey				30	ENSMUSG00000000244.16	protein_coding	Tspan32	NA	0.999893	1.74285	0.453135	1		grey				30	ENSMUSG00000000244.16	protein_coding	Tspan32	NA	0.618556	1.77599	0.726569
31	ENSMUSG00000000247.11	protein_coding	Lhx2	NA	-0.0781809	3.95891	0.809161	1		grey				31	ENSMUSG00000000247.11	protein_coding	Lhx2	NA	0.129356	4.04417	0.587243	1		grey				31	ENSMUSG00000000247.11	protein_coding	Lhx2	NA	0.203325	4.02992	0.448235	1		grey				31	ENSMUSG00000000247.11	protein_coding	Lhx2	NA	0.00039847	4.11185	1
32	ENSMUSG00000000253.12	protein_coding	Gmpr	NA	-0.0853228	7.16546	0.310346	1		grey				32	ENSMUSG00000000253.12	protein_coding	Gmpr	NA	-0.102685	7.15334	0.22938	1		grey				32	ENSMUSG00000000253.12	protein_coding	Gmpr	NA	-0.153403	7.06397	0.0381985	0.826722		grey				32	ENSMUSG00000000253.12	protein_coding	Gmpr	NA	-0.132783	7.05101	0.0756944
33	ENSMUSG00000000266.11	protein_coding	Mid2	NA	-0.167769	2.08366	1	1		grey				33	ENSMUSG00000000266.11	protein_coding	Mid2	NA	0.0128721	2.1179	1	1		grey				33	ENSMUSG00000000266.11	protein_coding	Mid2	NA	0.160278	2.10009	1	1		grey				33	ENSMUSG00000000266.11	protein_coding	Mid2	NA	-0.0166748	2.13417	1
34	ENSMUSG00000000275.16	protein_coding	Trim25	NA	0.188352	2.86423	0.787741	1		grey				34	ENSMUSG00000000275.16	protein_coding	Trim25	NA	0.625637	3.02986	0.108928	1		grey				34	ENSMUSG00000000275.16	protein_coding	Trim25	NA	0.533839	3.1416	0.125001	1		grey				34	ENSMUSG00000000275.16	protein_coding	Trim25	NA	0.100471	3.28084	0.826448
35	ENSMUSG00000000276.11	protein_coding	Dgke	NA	0.293975	4.13609	0.176133	1		grey				35	ENSMUSG00000000276.11	protein_coding	Dgke	NA	0.23368	4.10406	0.287373	1		grey				35	ENSMUSG00000000276.11	protein_coding	Dgke	NA	-0.1959	4.19264	0.417741	1		grey				35	ENSMUSG00000000276.11	protein_coding	Dgke	NA	-0.131641	4.16111	0.602168
36	ENSMUSG00000000278.10	protein_coding	Scpep1	NA	-0.0351266	4.33933	0.890601	1		grey				36	ENSMUSG00000000278.10	protein_coding	Scpep1	NA	0.111934	4.4016	0.638818	1		grey				36	ENSMUSG00000000278.10	protein_coding	Scpep1	NA	0.249544	4.45373	0.208501	1		grey				36	ENSMUSG00000000278.10	protein_coding	Scpep1	NA	0.106465	4.51169	0.60518
37	ENSMUSG00000000282.12	protein_coding	Mnt	NA	-0.0168704	2.91326	1	1		grey				37	ENSMUSG00000000282.12	protein_coding	Mnt	NA	0.212922	2.99091	0.614723	1		grey				37	ENSMUSG00000000282.12	protein_coding	Mnt	NA	0.1558	2.97854	0.79819	1		grey				37	ENSMUSG00000000282.12	protein_coding	Mnt	NA	-0.0700859	3.05351	0.902178
38	ENSMUSG00000000290.13	protein_coding	Itgb2	NA	0.0718452	2.69197	1	1		grey				38	ENSMUSG00000000290.13	protein_coding	Itgb2	NA	0.614534	2.88316	0.140963	1		grey				38	ENSMUSG00000000290.13	protein_coding	Itgb2	NA	0.64701	2.96218	0.0925205	1		grey				38	ENSMUSG00000000290.13	protein_coding	Itgb2	NA	0.108232	3.12392	0.812629
39	ENSMUSG00000000295.12	protein_coding	Hddc2	NA	-0.00605378	5.61833	0.898945	1		grey				39	ENSMUSG00000000295.12	protein_coding	Hddc2	NA	-0.0783054	5.58082	0.520105	1		grey				39	ENSMUSG00000000295.12	protein_coding	Hddc2	NA	-0.139191	5.5648	0.277361	1		grey				39	ENSMUSG00000000295.12	protein_coding	Hddc2	NA	-0.0629398	5.52525	0.628124
40	ENSMUSG00000000296.7	protein_coding	Tpd52l1	NA	-0.109143	5.81696	0.324752	1		grey				40	ENSMUSG00000000296.7	protein_coding	Tpd52l1	NA	-0.13453	5.80172	0.235463	1		grey				40	ENSMUSG00000000296.7	protein_coding	Tpd52l1	NA	0.0124347	5.78466	0.936162	1		grey				40	ENSMUSG00000000296.7	protein_coding	Tpd52l1	NA	0.0418268	5.76876	0.716987
41	ENSMUSG00000000301.16	protein_coding	Pemt	NA	-0.0605916	3.59061	0.850921	1		grey				41	ENSMUSG00000000301.16	protein_coding	Pemt	NA	-0.0440341	3.59346	0.850921	1		grey				41	ENSMUSG00000000301.16	protein_coding	Pemt	NA	-0.0558578	3.56046	0.923426	1		grey				41	ENSMUSG00000000301.16	protein_coding	Pemt	NA	-0.0684715	3.56339	0.923426
42	ENSMUSG00000000303.12	protein_coding	Cdh1	NA	0.0774922	1.58005	1	1		grey				42	ENSMUSG00000000303.12	protein_coding	Cdh1	NA	0.698865	1.64192	0.687506	1		grey				42	ENSMUSG00000000303.12	protein_coding	Cdh1	NA	0.976274	1.71638	0.453135	1		grey				42	ENSMUSG00000000303.12	protein_coding	Cdh1	NA	0.358153	1.77313	1
43	ENSMUSG00000000305.12	protein_coding	Cdh4	NA	-0.0368016	2.14395	1	1		grey				43	ENSMUSG00000000305.12	protein_coding	Cdh4	NA	0.0854695	2.16848	1	1		grey				43	ENSMUSG00000000305.12	protein_coding	Cdh4	NA	0.171213	2.19233	0.831823	1		grey				43	ENSMUSG00000000305.12	protein_coding	Cdh4	NA	0.0526439	2.21613	1
44	ENSMUSG00000000308.14	protein_coding	Ckmt1	NA	-0.0480298	8.47891	0.561098	1		grey				44	ENSMUSG00000000308.14	protein_coding	Ckmt1	NA	-0.154562	8.42408	0.0892566	1		grey				44	ENSMUSG00000000308.14	protein_coding	Ckmt1	NA	-0.0520458	8.44531	0.27915	1		grey				44	ENSMUSG00000000308.14	protein_coding	Ckmt1	NA	0.0581703	8.38871	0.29274
45	ENSMUSG00000000317.11	protein_coding	Bcl6b	NA	-0.267258	1.88528	0.774422	1		grey				45	ENSMUSG00000000317.11	protein_coding	Bcl6b	NA	0.0731741	1.93832	1	1		grey				45	ENSMUSG00000000317.11	protein_coding	Bcl6b	NA	-0.0621842	1.85119	1	1		grey				45	ENSMUSG00000000317.11	protein_coding	Bcl6b	NA	-0.399005	1.90604	0.774422
46	ENSMUSG00000000318.16	protein_coding	Clec10a	NA	0.0196769	1.93614	1	1		grey				46	ENSMUSG00000000318.16	protein_coding	Clec10a	NA	-0.346979	1.8758	0.774422	1		grey				46	ENSMUSG00000000318.16	protein_coding	Clec10a	NA	-0.187932	1.92694	1	1		grey				46	ENSMUSG00000000318.16	protein_coding	Clec10a	NA	0.182044	1.86525	1
47	ENSMUSG00000000325.15	protein_coding	Arvcf	NA	0.114026	4.24259	0.565058	1		grey				47	ENSMUSG00000000325.15	protein_coding	Arvcf	NA	0.234802	4.29515	0.231857	1		grey				47	ENSMUSG00000000325.15	protein_coding	Arvcf	NA	0.0459638	4.32942	0.889021	1		grey				47	ENSMUSG00000000325.15	protein_coding	Arvcf	NA	-0.0708364	4.37918	0.732764
48	ENSMUSG00000000326.12	protein_coding	Comt	NA	-0.0641671	7.68712	0.451516	1		grey				48	ENSMUSG00000000326.12	protein_coding	Comt	NA	-0.102234	7.66513	0.252838	1		grey				48	ENSMUSG00000000326.12	protein_coding	Comt	NA	-0.0922306	7.62572	0.132874	1		grey				48	ENSMUSG00000000326.12	protein_coding	Comt	NA	-0.0512163	7.60267	0.41981
49	ENSMUSG00000000339.14	protein_coding	Rtca	NA	-0.0751157	6.35242	0.422079	1		grey				49	ENSMUSG00000000339.14	protein_coding	Rtca	NA	-0.0964833	6.33898	0.338226	1		grey				49	ENSMUSG00000000339.14	protein_coding	Rtca	NA	-0.0262385	6.3165	0.791552	1		grey				49	ENSMUSG00000000339.14	protein_coding	Rtca	NA	-0.00215689	6.30265	1
50	ENSMUSG00000000340.10	protein_coding	Dbt	NA	0.00583183	3.35401	1	1		grey				50	ENSMUSG00000000340.10	protein_coding	Dbt	NA	-0.0502809	3.32956	1	1		grey				50	ENSMUSG00000000340.10	protein_coding	Dbt	NA	-0.214018	3.29734	0.585743	1		grey				50	ENSMUSG00000000340.10	protein_coding	Dbt	NA	-0.153983	3.27147	0.740716
51	ENSMUSG00000000346.8	protein_coding	Dazap2	NA	-0.0694069	7.65086	0.344572	1		grey				51	ENSMUSG00000000346.8	protein_coding	Dazap2	NA	-0.0539495	7.65451	0.454499	1		grey				51	ENSMUSG00000000346.8	protein_coding	Dazap2	NA	-0.0839397	7.58968	0.179004	1		grey				51	ENSMUSG00000000346.8	protein_coding	Dazap2	NA	-0.0955309	7.59359	0.125975
52	ENSMUSG00000000355.13	protein_coding	Mcts1	NA	-0.0612531	7.22721	0.579976	1		grey				52	ENSMUSG00000000355.13	protein_coding	Mcts1	NA	-0.242521	7.1377	0.0283396	1		grey				52	ENSMUSG00000000355.13	protein_coding	Mcts1	NA	0.00358252	7.21604	0.985542	1		grey				52	ENSMUSG00000000355.13	protein_coding	Mcts1	NA	0.190247	7.12526	0.0320828
53	ENSMUSG00000000359.3	protein_coding	Rem1	NA	0.525142	1.92922	0.58107	1		grey				53	ENSMUSG00000000359.3	protein_coding	Rem1	NA	0.219887	1.86974	1	1		grey				53	ENSMUSG00000000359.3	protein_coding	Rem1	NA	-0.725848	1.92142	0.58107	1		grey				53	ENSMUSG00000000359.3	protein_coding	Rem1	NA	-0.417244	1.86055	1
54	ENSMUSG00000000374.7	protein_coding	Trappc10	NA	0.0122991	3.14523	1	1		grey				54	ENSMUSG00000000374.7	protein_coding	Trappc10	NA	0.163963	3.19865	0.734403	1		grey				54	ENSMUSG00000000374.7	protein_coding	Trappc10	NA	0.178062	3.23271	0.653043	1		grey				54	ENSMUSG00000000374.7	protein_coding	Trappc10	NA	0.0303199	3.28339	1
55	ENSMUSG00000000378.15	protein_coding	Ccm2	NA	-0.135645	5.93381	0.334567	1		grey				55	ENSMUSG00000000378.15	protein_coding	Ccm2	NA	-0.118595	5.93831	0.418967	1		grey				55	ENSMUSG00000000378.15	protein_coding	Ccm2	NA	0.130873	5.94673	0.241628	1		grey				55	ENSMUSG00000000378.15	protein_coding	Ccm2	NA	0.115599	5.9514	0.309212
56	ENSMUSG00000000384.15	protein_coding	Tbrg4	NA	-0.0639544	4.18615	0.826065	1		grey				56	ENSMUSG00000000384.15	protein_coding	Tbrg4	NA	-0.0726286	4.17904	0.768912	1		grey				56	ENSMUSG00000000384.15	protein_coding	Tbrg4	NA	0.00675989	4.1782	1	1		grey				56	ENSMUSG00000000384.15	protein_coding	Tbrg4	NA	0.0194053	4.17071	1
57	ENSMUSG00000000392.17	protein_coding	Fap	NA	-0.01929	2.13111	1	1		grey				57	ENSMUSG00000000392.17	protein_coding	Fap	NA	-0.0533874	2.12114	1	1		grey				57	ENSMUSG00000000392.17	protein_coding	Fap	NA	-0.070067	2.13078	1	1		grey				57	ENSMUSG00000000392.17	protein_coding	Fap	NA	-0.0323234	2.12051	1
58	ENSMUSG00000000399.10	protein_coding	Ndufa9	NA	-0.112115	7.53879	0.301192	1		grey				58	ENSMUSG00000000399.10	protein_coding	Ndufa9	NA	-0.177962	7.50392	0.106961	1		grey				58	ENSMUSG00000000399.10	protein_coding	Ndufa9	NA	-0.0239106	7.489	0.730617	1		grey				58	ENSMUSG00000000399.10	protein_coding	Ndufa9	NA	0.0456958	7.45268	0.476557
59	ENSMUSG00000000402.2	protein_coding	Egfl6	NA	0.0881217	2.3615	1	1		grey				59	ENSMUSG00000000402.2	protein_coding	Egfl6	NA	0.178829	2.38326	0.855549	1		grey				59	ENSMUSG00000000402.2	protein_coding	Egfl6	NA	-0.152987	2.36364	1	1		grey				59	ENSMUSG00000000402.2	protein_coding	Egfl6	NA	-0.239916	2.38547	0.855549
60	ENSMUSG00000000409.14	protein_coding	Lck	NA	-0.365945	2.46488	0.607629	1		grey				60	ENSMUSG00000000409.14	protein_coding	Lck	NA	-0.12399	2.52413	1	1		grey				60	ENSMUSG00000000409.14	protein_coding	Lck	NA	0.0951969	2.40473	1	1		grey				60	ENSMUSG00000000409.14	protein_coding	Lck	NA	-0.142919	2.46705	0.86418
61	ENSMUSG00000000416.16	protein_coding	Cttnbp2	NA	0.07282	5.55716	0.515403	1		grey				61	ENSMUSG00000000416.16	protein_coding	Cttnbp2	NA	0.150313	5.59153	0.201778	1		grey				61	ENSMUSG00000000416.16	protein_coding	Cttnbp2	NA	0.0246507	5.62226	0.907879	1		grey				61	ENSMUSG00000000416.16	protein_coding	Cttnbp2	NA	-0.0488941	5.65521	0.732151
62	ENSMUSG00000000420.15	protein_coding	Galnt1	NA	0.00203297	3.58826	1	1		grey				62	ENSMUSG00000000420.15	protein_coding	Galnt1	NA	0.0118454	3.58859	1	1		grey				62	ENSMUSG00000000420.15	protein_coding	Galnt1	NA	0.130874	3.65916	0.711802	1		grey				62	ENSMUSG00000000420.15	protein_coding	Galnt1	NA	0.125004	3.65922	0.711802
63	ENSMUSG00000000439.9	protein_coding	Mkrn2	NA	0.0938421	4.57627	0.660834	1		grey				63	ENSMUSG00000000439.9	protein_coding	Mkrn2	NA	-0.0156765	4.52297	1	1		grey				63	ENSMUSG00000000439.9	protein_coding	Mkrn2	NA	-0.270533	4.51964	0.175435	1		grey				63	ENSMUSG00000000439.9	protein_coding	Mkrn2	NA	-0.157034	4.46322	0.428175
64	ENSMUSG00000000440.12	protein_coding	Pparg	NA	-0.0913424	1.80677	1	1		grey				64	ENSMUSG00000000440.12	protein_coding	Pparg	NA	0.173907	1.84426	1	1		grey				64	ENSMUSG00000000440.12	protein_coding	Pparg	NA	0.554431	1.90265	0.774422	1		grey				64	ENSMUSG00000000440.12	protein_coding	Pparg	NA	0.292675	1.93787	1
65	ENSMUSG00000000441.17	protein_coding	Raf1	NA	0.000685887	5.64472	0.93307	1		grey				65	ENSMUSG00000000441.17	protein_coding	Raf1	NA	-0.00796355	5.63665	1	1		grey				65	ENSMUSG00000000441.17	protein_coding	Raf1	NA	-0.0350441	5.64721	0.800382	1		grey				65	ENSMUSG00000000441.17	protein_coding	Raf1	NA	-0.0223957	5.639	0.899126
66	ENSMUSG00000000486.13	protein_coding	2021-09-01	NA	-0.229125	2.88022	0.596706	1		grey				66	ENSMUSG00000000486.13	protein_coding	2021-09-01	NA	0.179948	3.01495	0.712287	1		grey				66	ENSMUSG00000000486.13	protein_coding	2021-09-01	NA	0.850939	3.14921	0.0463311	0.892878		grey				66	ENSMUSG00000000486.13	protein_coding	2021-09-01	NA	0.444965	3.26269	0.259254
67	ENSMUSG00000000489.6	protein_coding	Pdgfb	NA	0.00135809	3.41525	1	1		grey				67	ENSMUSG00000000489.6	protein_coding	Pdgfb	NA	-0.0770763	3.38222	0.835892	1		grey				67	ENSMUSG00000000489.6	protein_coding	Pdgfb	NA	-0.0759529	3.40407	0.835892	1		grey				67	ENSMUSG00000000489.6	protein_coding	Pdgfb	NA	0.00640678	3.37017	1
68	ENSMUSG00000000530.16	protein_coding	Acvrl1	NA	0.0244984	3.70844	1	1		grey				68	ENSMUSG00000000530.16	protein_coding	Acvrl1	NA	0.338554	3.84193	0.174715	1		grey				68	ENSMUSG00000000530.16	protein_coding	Acvrl1	NA	0.196096	3.81724	0.491441	1		grey				68	ENSMUSG00000000530.16	protein_coding	Acvrl1	NA	-0.113993	3.94265	0.683369
69	ENSMUSG00000000531.4	protein_coding	Grasp	NA	-0.101392	5.5794	0.710799	1		grey				69	ENSMUSG00000000531.4	protein_coding	Grasp	NA	-0.227389	5.52002	0.344061	1		grey				69	ENSMUSG00000000531.4	protein_coding	Grasp	NA	0.00480514	5.55147	1	1		grey				69	ENSMUSG00000000531.4	protein_coding	Grasp	NA	0.134032	5.49064	0.573178
70	ENSMUSG00000000532.10	protein_coding	Acvr1b	NA	0.0428143	3.76758	0.930183	1		grey				70	ENSMUSG00000000532.10	protein_coding	Acvr1b	NA	0.0847128	3.78167	0.794204	1		grey				70	ENSMUSG00000000532.10	protein_coding	Acvr1b	NA	0.0280368	3.81285	0.93123	1		grey				70	ENSMUSG00000000532.10	protein_coding	Acvr1b	NA	-0.00990586	3.82644	1
71	ENSMUSG00000000538.18	protein_coding	Tom1l2	NA	0.209663	6.85286	0.225655	1		grey				71	ENSMUSG00000000538.18	protein_coding	Tom1l2	NA	0.242771	6.86628	0.167768	1		grey				71	ENSMUSG00000000538.18	protein_coding	Tom1l2	NA	-0.152733	6.89011	0.303902	1		grey				71	ENSMUSG00000000538.18	protein_coding	Tom1l2	NA	-0.183434	6.90299	0.208454
72	ENSMUSG00000000552.9	protein_coding	Zfp385a	NA	-0.0513327	3.49843	1	1		grey				72	ENSMUSG00000000552.9	protein_coding	Zfp385a	NA	0.230569	3.60991	0.399537	1		grey				72	ENSMUSG00000000552.9	protein_coding	Zfp385a	NA	0.165496	3.56171	0.630747	1		grey				72	ENSMUSG00000000552.9	protein_coding	Zfp385a	NA	-0.112451	3.66969	0.714126
73	ENSMUSG00000000555.6	protein_coding	Itga5	NA	7.55e-05	1.87016	1	1		grey				73	ENSMUSG00000000555.6	protein_coding	Itga5	NA	0.137793	1.89045	1	1		grey				73	ENSMUSG00000000555.6	protein_coding	Itga5	NA	0.167759	1.9163	1	1		grey				73	ENSMUSG00000000555.6	protein_coding	Itga5	NA	0.0335432	1.93597	1
74	ENSMUSG00000000560.9	protein_coding	Gabra2	NA	-0.544284	6.49149	0.0194045	1		grey				74	ENSMUSG00000000560.9	protein_coding	Gabra2	NA	-0.00367028	6.73069	0.981536	1		grey				74	ENSMUSG00000000560.9	protein_coding	Gabra2	NA	-0.494414	5.99994	0.0755788	1		grey				74	ENSMUSG00000000560.9	protein_coding	Gabra2	NA	-1.03972	6.33064	2.56475e-11
75	ENSMUSG00000000561.14	protein_coding	Wdr77	NA	0.0812765	5.98523	0.45863	1		grey				75	ENSMUSG00000000561.14	protein_coding	Wdr77	NA	-0.0472196	5.91921	0.676507	1		grey				75	ENSMUSG00000000561.14	protein_coding	Wdr77	NA	-0.200326	5.94762	0.0757891	1		grey				75	ENSMUSG00000000561.14	protein_coding	Wdr77	NA	-0.0678247	5.87886	0.587991
76	ENSMUSG00000000562.5	protein_coding	Adora3	NA	0.117776	1.68671	1	1		grey				76	ENSMUSG00000000562.5	protein_coding	Adora3	NA	0.516073	1.7369	0.726569	1		grey				76	ENSMUSG00000000562.5	protein_coding	Adora3	NA	0.294905	1.7552	1	1		grey				76	ENSMUSG00000000562.5	protein_coding	Adora3	NA	-0.100033	1.80345	1
77	ENSMUSG00000000563.17	protein_coding	Atp5f1	NA	-0.0715823	9.13955	0.457109	1		grey				77	ENSMUSG00000000563.17	protein_coding	Atp5f1	NA	-0.194407	9.07704	0.0462731	1		grey				77	ENSMUSG00000000563.17	protein_coding	Atp5f1	NA	-0.116066	9.06409	0.0239521	0.655341		grey				77	ENSMUSG00000000563.17	protein_coding	Atp5f1	NA	0.0112447	8.9978	0.827855
78	ENSMUSG00000000567.5	protein_coding	Sox9	NA	-0.114315	5.07387	0.467873	1		grey				78	ENSMUSG00000000567.5	protein_coding	Sox9	NA	0.155907	5.1973	0.276071	1		grey				78	ENSMUSG00000000567.5	protein_coding	Sox9	NA	0.251768	5.15792	0.0949836	1		grey				78	ENSMUSG00000000567.5	protein_coding	Sox9	NA	-0.0144545	5.27579	0.923011
79	ENSMUSG00000000568.15	protein_coding	Hnrnpd	NA	-0.151233	4.06077	0.48779	1		grey				79	ENSMUSG00000000568.15	protein_coding	Hnrnpd	NA	-0.144022	4.06039	0.589478	1		grey				79	ENSMUSG00000000568.15	protein_coding	Hnrnpd	NA	0.075778	4.04366	0.754279	1		grey				79	ENSMUSG00000000568.15	protein_coding	Hnrnpd	NA	0.0725372	4.04308	0.814962
80	ENSMUSG00000000579.14	protein_coding	Dynlt1c	NA	0.28824	3.30306	0.450667	1		grey				80	ENSMUSG00000000579.14	protein_coding	Dynlt1c	NA	0.165195	3.25037	0.740716	1		grey				80	ENSMUSG00000000579.14	protein_coding	Dynlt1c	NA	0.0855617	3.45538	0.839261	1		grey				80	ENSMUSG00000000579.14	protein_coding	Dynlt1c	NA	0.212521	3.40697	0.534176
81	ENSMUSG00000000581.8	protein_coding	C1d	NA	-0.363029	6.00316	0.035243	1		grey				81	ENSMUSG00000000581.8	protein_coding	C1d	NA	-0.360091	6.00042	0.0383938	1		grey				81	ENSMUSG00000000581.8	protein_coding	C1d	NA	-0.0120569	5.84004	0.968681	1		grey				81	ENSMUSG00000000581.8	protein_coding	C1d	NA	-0.00810697	5.83663	1
82	ENSMUSG00000000594.7	protein_coding	Gm2a	NA	-0.000236253	5.66304	0.96677	1		grey				82	ENSMUSG00000000594.7	protein_coding	Gm2a	NA	0.0193428	5.66856	0.93377	1		grey				82	ENSMUSG00000000594.7	protein_coding	Gm2a	NA	-0.032928	5.66251	0.801423	1		grey				82	ENSMUSG00000000594.7	protein_coding	Gm2a	NA	-0.0485043	5.66793	0.738256
83	ENSMUSG00000000600.15	protein_coding	Krit1	NA	0.0485784	4.3274	0.781212	1		grey				83	ENSMUSG00000000600.15	protein_coding	Krit1	NA	-0.021056	4.29324	1	1		grey				83	ENSMUSG00000000600.15	protein_coding	Krit1	NA	0.0186687	4.37484	1	1		grey				83	ENSMUSG00000000600.15	protein_coding	Krit1	NA	0.0922762	4.34101	0.729084
84	ENSMUSG00000000605.8	protein_coding	Clcn4	NA	0.133592	6.52488	0.132668	1		grey				84	ENSMUSG00000000605.8	protein_coding	Clcn4	NA	0.065475	6.48664	0.435352	1		grey				84	ENSMUSG00000000605.8	protein_coding	Clcn4	NA	-0.232072	6.4997	0.010192	0.430804		grey				84	ENSMUSG00000000605.8	protein_coding	Clcn4	NA	-0.160052	6.45994	0.0790693
85	ENSMUSG00000000627.15	protein_coding	Sema4f	NA	0.132332	4.69092	0.398977	1		grey				85	ENSMUSG00000000627.15	protein_coding	Sema4f	NA	0.0882973	4.6662	0.584274	1		grey				85	ENSMUSG00000000627.15	protein_coding	Sema4f	NA	-0.152622	4.70086	0.398977	1		grey				85	ENSMUSG00000000627.15	protein_coding	Sema4f	NA	-0.104604	4.67593	0.584274
86	ENSMUSG00000000628.10	protein_coding	Hk2	NA	-0.00535319	2.69533	1	1		grey				86	ENSMUSG00000000628.10	protein_coding	Hk2	NA	0.251877	2.77637	0.671858	1		grey				86	ENSMUSG00000000628.10	protein_coding	Hk2	NA	-0.102919	2.68091	0.880412	1		grey				86	ENSMUSG00000000628.10	protein_coding	Hk2	NA	-0.35627	2.76365	0.470944
87	ENSMUSG00000000631.19	protein_coding	Myo18a	NA	0.350902	4.76067	0.0405332	1		grey				87	ENSMUSG00000000631.19	protein_coding	Myo18a	NA	0.273897	4.71826	0.122385	1		grey				87	ENSMUSG00000000631.19	protein_coding	Myo18a	NA	0.0448477	4.94789	0.82671	1		grey				87	ENSMUSG00000000631.19	protein_coding	Myo18a	NA	0.125836	4.90971	0.470652
88	ENSMUSG00000000632.13	protein_coding	Sez6	NA	0.14979	7.33615	0.145552	1		grey				88	ENSMUSG00000000632.13	protein_coding	Sez6	NA	0.000813979	7.25626	0.966138	1		grey				88	ENSMUSG00000000632.13	protein_coding	Sez6	NA	-0.32414	7.2738	8.83433e-06	0.00305849	Yes	red				88	ENSMUSG00000000632.13	protein_coding	Sez6	NA	-0.169832	7.18906	0.0387323
89	ENSMUSG00000000673.8	protein_coding	Haao	NA	-0.740589	1.76534	0.507825	1		grey				89	ENSMUSG00000000673.8	protein_coding	Haao	NA	-0.535745	1.78489	0.753914	1		grey				89	ENSMUSG00000000673.8	protein_coding	Haao	NA	0.520489	1.75011	0.726569	1		grey				89	ENSMUSG00000000673.8	protein_coding	Haao	NA	0.319032	1.76994	1
90	ENSMUSG00000000682.7	protein_coding	Cd52	NA	-0.0770491	2.98145	0.899095	1		grey				90	ENSMUSG00000000682.7	protein_coding	Cd52	NA	1.28137	3.58484	6.61281e-06	0.00479681	Yes	red				90	ENSMUSG00000000682.7	protein_coding	Cd52	NA	2.00461	3.98012	3.77581e-09	2.98004e-06	Yes	red				90	ENSMUSG00000000682.7	protein_coding	Cd52	NA	0.647331	4.31629	0.0299166
91	ENSMUSG00000000686.11	protein_coding	Abhd15	NA	-0.210382	1.93336	1	1		grey				91	ENSMUSG00000000686.11	protein_coding	Abhd15	NA	0.108085	1.98711	1	1		grey				91	ENSMUSG00000000686.11	protein_coding	Abhd15	NA	0.480892	2.00522	0.607256	1		grey				91	ENSMUSG00000000686.11	protein_coding	Abhd15	NA	0.166068	2.05676	1
92	ENSMUSG00000000693.10	protein_coding	Loxl3	NA	-0.221869	2.67072	0.651632	1		grey				92	ENSMUSG00000000693.10	protein_coding	Loxl3	NA	0.161722	2.78645	0.779802	1		grey				92	ENSMUSG00000000693.10	protein_coding	Loxl3	NA	-0.00551655	2.61834	1	1		grey				92	ENSMUSG00000000693.10	protein_coding	Loxl3	NA	-0.385212	2.73958	0.381762
93	ENSMUSG00000000708.14	protein_coding	Kat2b	NA	0.612399	2.32608	0.34497	1		grey				93	ENSMUSG00000000708.14	protein_coding	Kat2b	NA	0.320521	2.24038	0.690061	1		grey				93	ENSMUSG00000000708.14	protein_coding	Kat2b	NA	0.140822	2.52618	0.867954	1		grey				93	ENSMUSG00000000708.14	protein_coding	Kat2b	NA	0.436373	2.45042	0.486894
94	ENSMUSG00000000711.2	protein_coding	Rab5b	NA	0.199202	6.802	0.267028	1		grey				94	ENSMUSG00000000711.2	protein_coding	Rab5b	NA	0.146564	6.77121	0.415549	1		grey				94	ENSMUSG00000000711.2	protein_coding	Rab5b	NA	-0.0540364	6.87836	0.49962	1		grey				94	ENSMUSG00000000711.2	protein_coding	Rab5b	NA	0.00078808	6.84876	1
95	ENSMUSG00000000730.13	protein_coding	Dnmt3l	NA	0.530205	1.83253	0.548842	1		grey				95	ENSMUSG00000000730.13	protein_coding	Dnmt3l	NA	1.00407	1.92567	0.266865	1		grey				95	ENSMUSG00000000730.13	protein_coding	Dnmt3l	NA	0.258063	1.9721	1	1		grey				95	ENSMUSG00000000730.13	protein_coding	Dnmt3l	NA	-0.212248	2.05766	1
96	ENSMUSG00000000732.8	protein_coding	Icosl	NA	0.0377076	2.86873	1	1		grey				96	ENSMUSG00000000732.8	protein_coding	Icosl	NA	0.366867	2.98429	0.313596	1		grey				96	ENSMUSG00000000732.8	protein_coding	Icosl	NA	0.193787	2.96518	0.698936	1		grey				96	ENSMUSG00000000732.8	protein_coding	Icosl	NA	-0.131462	3.07462	0.716357
97	ENSMUSG00000000738.17	protein_coding	Spg7	NA	0.0620762	5.01207	0.67065	1		grey				97	ENSMUSG00000000738.17	protein_coding	Spg7	NA	0.172202	5.06145	0.251304	1		grey				97	ENSMUSG00000000738.17	protein_coding	Spg7	NA	0.220848	5.16314	0.143378	1		grey				97	ENSMUSG00000000738.17	protein_coding	Spg7	NA	0.114716	5.20788	0.457211
98	ENSMUSG00000000739.13	protein_coding	Sult5a1	NA	-0.0420949	2.93618	1	1		grey				98	ENSMUSG00000000739.13	protein_coding	Sult5a1	NA	0.0458309	2.96287	1	1		grey				98	ENSMUSG00000000739.13	protein_coding	Sult5a1	NA	-0.381669	2.82327	0.401136	1		grey				98	ENSMUSG00000000739.13	protein_coding	Sult5a1	NA	-0.465702	2.85245	0.271757
99	ENSMUSG00000000740.11	protein_coding	Rpl13	NA	-0.081994	9.80902	0.588716	1		grey				99	ENSMUSG00000000740.11	protein_coding	Rpl13	NA	0.14736	9.92086	0.2787	1		grey				99	ENSMUSG00000000740.11	protein_coding	Rpl13	NA	0.12527	9.84864	0.209635	1		grey				99	ENSMUSG00000000740.11	protein_coding	Rpl13	NA	-0.0999054	9.95848	0.148286
100	ENSMUSG00000000743.8	protein_coding	Chmp1a	NA	-0.0636134	7.39163	0.357111	1		grey				100	ENSMUSG00000000743.8	protein_coding	Chmp1a	NA	-0.0390076	7.39962	0.550602	1		grey				100	ENSMUSG00000000743.8	protein_coding	Chmp1a	NA	-0.0350067	7.35585	0.612956	1		grey				100	ENSMUSG00000000743.8	protein_coding	Chmp1a	NA	-0.0559039	7.36427	0.416917
101	ENSMUSG00000000751.13	protein_coding	Rpa1	NA	0.00411369	5.95461	1	1		grey				101	ENSMUSG00000000751.13	protein_coding	Rpa1	NA	-0.0162952	5.94097	0.940007	1		grey				101	ENSMUSG00000000751.13	protein_coding	Rpa1	NA	0.124999	6.03443	0.241453	1		grey				101	ENSMUSG00000000751.13	protein_coding	Rpa1	NA	0.149411	6.02118	0.174127
102	ENSMUSG00000000753.15	protein_coding	Serpinf1	NA	0.0713134	5.12959	0.745367	1		grey				102	ENSMUSG00000000753.15	protein_coding	Serpinf1	NA	-0.0927895	5.04738	0.469331	1		grey				102	ENSMUSG00000000753.15	protein_coding	Serpinf1	NA	-0.300944	5.04594	0.0589939	0.997085		grey				102	ENSMUSG00000000753.15	protein_coding	Serpinf1	NA	-0.128952	4.95782	0.478701
103	ENSMUSG00000000759.14	protein_coding	Tubgcp3	NA	0.20039	4.49527	0.268772	1		grey				103	ENSMUSG00000000759.14	protein_coding	Tubgcp3	NA	0.220847	4.50136	0.218355	1		grey				103	ENSMUSG00000000759.14	protein_coding	Tubgcp3	NA	-0.0912464	4.55978	0.655708	1		grey				103	ENSMUSG00000000759.14	protein_coding	Tubgcp3	NA	-0.107723	4.56535	0.568042
104	ENSMUSG00000000766.18	protein_coding	Oprm1	NA	-0.470811	2.17305	0.523495	1		grey				104	ENSMUSG00000000766.18	protein_coding	Oprm1	NA	-0.367204	2.19048	0.677661	1		grey				104	ENSMUSG00000000766.18	protein_coding	Oprm1	NA	0.0808544	2.10035	1	1		grey				104	ENSMUSG00000000766.18	protein_coding	Oprm1	NA	-0.0190468	2.11884	1
105	ENSMUSG00000000776.12	protein_coding	Polr3d	NA	0.0526088	4.21965	0.885052	1		grey				105	ENSMUSG00000000776.12	protein_coding	Polr3d	NA	-0.0213916	4.18384	0.941608	1		grey				105	ENSMUSG00000000776.12	protein_coding	Polr3d	NA	0.0691055	4.28816	0.77697	1		grey				105	ENSMUSG00000000776.12	protein_coding	Polr3d	NA	0.147076	4.25328	0.518528
106	ENSMUSG00000000787.12	protein_coding	Ddx3x	NA	0.0845275	5.51874	0.538744	1		grey				106	ENSMUSG00000000787.12	protein_coding	Ddx3x	NA	0.0317366	5.48723	0.814138	1		grey				106	ENSMUSG00000000787.12	protein_coding	Ddx3x	NA	-0.17154	5.49559	0.228691	1		grey				106	ENSMUSG00000000787.12	protein_coding	Ddx3x	NA	-0.110903	5.46265	0.458075
107	ENSMUSG00000000792.2	protein_coding	Slc5a5	NA	-0.00163892	4.83606	0.954763	1		grey				107	ENSMUSG00000000792.2	protein_coding	Slc5a5	NA	0.198563	4.92783	0.228395	1		grey				107	ENSMUSG00000000792.2	protein_coding	Slc5a5	NA	0.21703	4.95301	0.171674	1		grey				107	ENSMUSG00000000792.2	protein_coding	Slc5a5	NA	0.0208257	5.0384	0.915811
108	ENSMUSG00000000794.9	protein_coding	Kcnn3	NA	-0.0772677	3.10376	0.904995	1		grey				108	ENSMUSG00000000794.9	protein_coding	Kcnn3	NA	-0.153037	3.07472	0.809988	1		grey				108	ENSMUSG00000000794.9	protein_coding	Kcnn3	NA	0.0903815	3.1258	0.906315	1		grey				108	ENSMUSG00000000794.9	protein_coding	Kcnn3	NA	0.170047	3.09663	0.72026
109	ENSMUSG00000000804.14	protein_coding	Usp32	NA	-0.0679404	3.4189	0.918802	1		grey				109	ENSMUSG00000000804.14	protein_coding	Usp32	NA	0.14869	3.5011	0.624254	1		grey				109	ENSMUSG00000000804.14	protein_coding	Usp32	NA	0.145854	3.46742	0.687975	1		grey				109	ENSMUSG00000000804.14	protein_coding	Usp32	NA	-0.06683	3.54763	0.846852
110	ENSMUSG00000000805.18	protein_coding	Car4	NA	-0.0589821	6.67717	0.533908	1		grey				110	ENSMUSG00000000805.18	protein_coding	Car4	NA	-0.255294	6.58216	0.0140425	1		grey				110	ENSMUSG00000000805.18	protein_coding	Car4	NA	-0.27688	6.53524	0.00203199	0.157925		grey				110	ENSMUSG00000000805.18	protein_coding	Car4	NA	-0.0769288	6.42931	0.428281
111	ENSMUSG00000000811.13	protein_coding	Txnrd3	NA	0.0161151	2.70359	1	1		grey				111	ENSMUSG00000000811.13	protein_coding	Txnrd3	NA	-0.021651	2.68892	1	1		grey				111	ENSMUSG00000000811.13	protein_coding	Txnrd3	NA	-0.143349	2.68371	0.880412	1		grey				111	ENSMUSG00000000811.13	protein_coding	Txnrd3	NA	-0.101742	2.66846	1
112	ENSMUSG00000000823.16	protein_coding	Znf512b	NA	0.163393	4.25935	0.432387	1		grey				112	ENSMUSG00000000823.16	protein_coding	Znf512b	NA	0.160273	4.2538	0.432387	1		grey				112	ENSMUSG00000000823.16	protein_coding	Znf512b	NA	-0.0582931	4.32057	0.833801	1		grey				112	ENSMUSG00000000823.16	protein_coding	Znf512b	NA	-0.0512013	4.31508	0.833801
113	ENSMUSG00000000826.16	protein_coding	Dnajc5	NA	0.10673	7.14914	0.526213	1		grey				113	ENSMUSG00000000826.16	protein_coding	Dnajc5	NA	0.0423832	7.11284	0.790675	1		grey				113	ENSMUSG00000000826.16	protein_coding	Dnajc5	NA	-0.291215	7.07557	0.00216882	0.166857		grey				113	ENSMUSG00000000826.16	protein_coding	Dnajc5	NA	-0.223549	7.03669	0.017995
114	ENSMUSG00000000827.18	protein_coding	Tpd52l2	NA	-0.090266	6.82391	0.335393	1		grey				114	ENSMUSG00000000827.18	protein_coding	Tpd52l2	NA	-0.151768	6.79087	0.10806	1		grey				114	ENSMUSG00000000827.18	protein_coding	Tpd52l2	NA	-0.0229728	6.78249	0.801383	1		grey				114	ENSMUSG00000000827.18	protein_coding	Tpd52l2	NA	0.0429677	6.74818	0.630847
115	ENSMUSG00000000838.17	protein_coding	Fmr1	NA	0.107971	3.78525	0.663713	1		grey				115	ENSMUSG00000000838.17	protein_coding	Fmr1	NA	0.0218819	3.74569	0.929641	1		grey				115	ENSMUSG00000000838.17	protein_coding	Fmr1	NA	-0.101705	3.80556	0.72896	1		grey				115	ENSMUSG00000000838.17	protein_coding	Fmr1	NA	-0.011668	3.76576	1
116	ENSMUSG00000000861.15	protein_coding	Bcl11a	NA	-0.103714	6.40621	0.239102	1		grey				116	ENSMUSG00000000861.15	protein_coding	Bcl11a	NA	-0.0873329	6.4101	0.309858	1		grey				116	ENSMUSG00000000861.15	protein_coding	Bcl11a	NA	-0.111267	6.31529	0.247245	1		grey				116	ENSMUSG00000000861.15	protein_coding	Bcl11a	NA	-0.123645	6.31952	0.210274
117	ENSMUSG00000000869.12	protein_coding	Il4	NA	-0.448125	1.91071	0.58107	1		grey				117	ENSMUSG00000000869.12	protein_coding	Il4	NA	-0.726589	1.87193	0.387713	1		grey				117	ENSMUSG00000000869.12	protein_coding	Il4	NA	0.0920748	1.86698	1	1		grey				117	ENSMUSG00000000869.12	protein_coding	Il4	NA	0.373833	1.82627	0.753914
118	ENSMUSG00000000876.11	protein_coding	Pxmp4	NA	-0.133444	4.37845	0.497612	1		grey				118	ENSMUSG00000000876.11	protein_coding	Pxmp4	NA	-0.108779	4.38539	0.589141	1		grey				118	ENSMUSG00000000876.11	protein_coding	Pxmp4	NA	0.0777021	4.36905	0.731554	1		grey				118	ENSMUSG00000000876.11	protein_coding	Pxmp4	NA	0.057017	4.37597	0.837678
119	ENSMUSG00000000881.12	protein_coding	Dlg3	NA	-0.276587	2.87627	0.504477	1		grey				119	ENSMUSG00000000881.12	protein_coding	Dlg3	NA	0.146493	3.01351	0.804355	1		grey				119	ENSMUSG00000000881.12	protein_coding	Dlg3	NA	0.49645	2.9756	0.200115	1		grey				119	ENSMUSG00000000881.12	protein_coding	Dlg3	NA	0.0772949	3.10538	0.904995
120	ENSMUSG00000000884.16	protein_coding	Gnb1l	NA	-0.0135739	3.27953	1	1		grey				120	ENSMUSG00000000884.16	protein_coding	Gnb1l	NA	0.083833	3.31313	0.915209	1		grey				120	ENSMUSG00000000884.16	protein_coding	Gnb1l	NA	-0.357098	3.16962	0.35581	1		grey				120	ENSMUSG00000000884.16	protein_coding	Gnb1l	NA	-0.450576	3.20627	0.212792
121	ENSMUSG00000000901.15	protein_coding	Mmp11	NA	0.0620276	2.27861	1	1		grey				121	ENSMUSG00000000901.15	protein_coding	Mmp11	NA	0.387466	2.36374	0.584699	1		grey				121	ENSMUSG00000000901.15	protein_coding	Mmp11	NA	-0.196356	2.26617	1	1		grey				121	ENSMUSG00000000901.15	protein_coding	Mmp11	NA	-0.517994	2.35297	0.458298
122	ENSMUSG00000000902.13	protein_coding	Smarcb1	NA	-0.0395072	6.80583	0.644249	1		grey				122	ENSMUSG00000000902.13	protein_coding	Smarcb1	NA	-0.091371	6.77727	0.330298	1		grey				122	ENSMUSG00000000902.13	protein_coding	Smarcb1	NA	-0.0125137	6.79476	0.911364	1		grey				122	ENSMUSG00000000902.13	protein_coding	Smarcb1	NA	0.0430734	6.76566	0.613042
123	ENSMUSG00000000915.15	protein_coding	Hip1r	NA	0.0711861	4.87512	0.57479	1		grey				123	ENSMUSG00000000915.15	protein_coding	Hip1r	NA	-0.0246795	4.82707	1	1		grey				123	ENSMUSG00000000915.15	protein_coding	Hip1r	NA	0.0632636	4.956	0.74336	1		grey				123	ENSMUSG00000000915.15	protein_coding	Hip1r	NA	0.163114	4.90962	0.345433
124	ENSMUSG00000000916.15	protein_coding	Nsun5	NA	-0.0414484	3.96939	0.872501	1		grey				124	ENSMUSG00000000916.15	protein_coding	Nsun5	NA	-0.0330173	3.96945	0.936251	1		grey				124	ENSMUSG00000000916.15	protein_coding	Nsun5	NA	0.0667898	3.99598	0.873308	1		grey				124	ENSMUSG00000000916.15	protein_coding	Nsun5	NA	0.0623231	3.99581	0.873308
125	ENSMUSG00000000934.8	protein_coding	Top1mt	NA	-0.108737	4.24062	0.61559	1		grey				125	ENSMUSG00000000934.8	protein_coding	Top1mt	NA	-0.131368	4.22787	0.565058	1		grey				125	ENSMUSG00000000934.8	protein_coding	Top1mt	NA	-0.0262993	4.19721	1	1		grey				125	ENSMUSG00000000934.8	protein_coding	Top1mt	NA	0.000305166	4.1837	1
126	ENSMUSG00000000948.16	protein_coding	Gm38393	NA	0.0535822	2.48828	1	1		grey				126	ENSMUSG00000000948.16	protein_coding	Gm38393	NA	0.262449	2.54783	0.627143	1		grey				126	ENSMUSG00000000948.16	protein_coding	Gm38393	NA	1.52598	3.13334	0.0411358	0.847883		grey				126	ENSMUSG00000000948.16	protein_coding	Gm38393	NA	1.31211	3.17119	0.0742144
127	ENSMUSG00000000957.9	protein_coding	Mmp14	NA	-0.135022	3.00808	0.804355	1		grey				127	ENSMUSG00000000957.9	protein_coding	Mmp14	NA	-0.0341294	3.03886	1	1		grey				127	ENSMUSG00000000957.9	protein_coding	Mmp14	NA	0.071097	3.0024	1	1		grey				127	ENSMUSG00000000957.9	protein_coding	Mmp14	NA	-0.0258927	3.03356	1
128	ENSMUSG00000000958.9	protein_coding	Slc7a7	NA	-0.17917	2.3952	0.720126	1		grey				128	ENSMUSG00000000958.9	protein_coding	Slc7a7	NA	0.0903597	2.46389	1	1		grey				128	ENSMUSG00000000958.9	protein_coding	Slc7a7	NA	0.0356137	2.37449	1	1		grey				128	ENSMUSG00000000958.9	protein_coding	Slc7a7	NA	-0.23009	2.44482	0.728359
129	ENSMUSG00000000959.6	protein_coding	Oxa1l	NA	-0.116537	5.30524	0.392027	1		grey				129	ENSMUSG00000000959.6	protein_coding	Oxa1l	NA	-0.125532	5.29767	0.365707	1		grey				129	ENSMUSG00000000959.6	protein_coding	Oxa1l	NA	-0.0711692	5.23199	0.657933	1		grey				129	ENSMUSG00000000959.6	protein_coding	Oxa1l	NA	-0.058176	5.2238	0.729936
130	ENSMUSG00000000976.13	protein_coding	Heatr6	NA	0.108694	3.48752	0.766675	1		grey				130	ENSMUSG00000000976.13	protein_coding	Heatr6	NA	0.202421	3.52274	0.496894	1		grey				130	ENSMUSG00000000976.13	protein_coding	Heatr6	NA	-0.203085	3.47096	0.546835	1		grey				130	ENSMUSG00000000976.13	protein_coding	Heatr6	NA	-0.292869	3.5069	0.324631
131	ENSMUSG00000000982.5	protein_coding	Ccl3	NA	-0.391493	1.75931	1	1		grey				131	ENSMUSG00000000982.5	protein_coding	Ccl3	NA	1.56063	2.16364	0.0175757	1		grey				131	ENSMUSG00000000982.5	protein_coding	Ccl3	NA	2.35951	2.2917	0.000466876	0.0598824	Yes	red				131	ENSMUSG00000000982.5	protein_coding	Ccl3	NA	0.409424	2.58565	0.484427
132	ENSMUSG00000000983.13	protein_coding	Wfdc18	NA	-0.0910043	3.22624	0.824356	1		grey				132	ENSMUSG00000000983.13	protein_coding	Wfdc18	NA	-0.260061	3.16485	0.422299	1		grey				132	ENSMUSG00000000983.13	protein_coding	Wfdc18	NA	-0.509653	3.04556	0.175373	1		grey				132	ENSMUSG00000000983.13	protein_coding	Wfdc18	NA	-0.336696	2.97505	0.442711
133	ENSMUSG00000001014.5	protein_coding	Icam4	NA	0.0304335	2.53873	1	1		grey				133	ENSMUSG00000001014.5	protein_coding	Icam4	NA	0.202094	2.58755	0.874645	1		grey				133	ENSMUSG00000001014.5	protein_coding	Icam4	NA	-0.0740612	2.544	1	1		grey				133	ENSMUSG00000001014.5	protein_coding	Icam4	NA	-0.241882	2.59302	0.749288
134	ENSMUSG00000001016.12	protein_coding	Ilf2	NA	-0.055071	6.34712	0.546896	1		grey				134	ENSMUSG00000001016.12	protein_coding	Ilf2	NA	-0.1538	6.2965	0.0917485	1		grey				134	ENSMUSG00000001016.12	protein_coding	Ilf2	NA	0.00890933	6.33773	0.947721	1		grey				134	ENSMUSG00000001016.12	protein_coding	Ilf2	NA	0.112374	6.28633	0.256497
135	ENSMUSG00000001017.15	protein_coding	Chtop	NA	0.077507	6.98166	0.312544	1		grey				135	ENSMUSG00000001017.15	protein_coding	Chtop	NA	-0.0842742	6.8981	0.29862	1		grey				135	ENSMUSG00000001017.15	protein_coding	Chtop	NA	-0.055945	7.00834	0.470394	1		grey				135	ENSMUSG00000001017.15	protein_coding	Chtop	NA	0.109844	6.92537	0.159574
136	ENSMUSG00000001018.15	protein_coding	Snapin	NA	-0.0614098	6.55027	0.450012	1		grey				136	ENSMUSG00000001018.15	protein_coding	Snapin	NA	0.0829449	6.6172	0.409198	1		grey				136	ENSMUSG00000001018.15	protein_coding	Snapin	NA	0.0902337	6.57725	0.306249	1		grey				136	ENSMUSG00000001018.15	protein_coding	Snapin	NA	-0.0501101	6.64349	0.597349
137	ENSMUSG00000001020.8	protein_coding	S100a4	NA	-0.230728	4.14764	0.298306	1		grey				137	ENSMUSG00000001020.8	protein_coding	S100a4	NA	0.537005	4.49939	0.00651068	0.703385		grey				137	ENSMUSG00000001020.8	protein_coding	S100a4	NA	0.580543	4.3339	0.00533509	0.294246		grey				137	ENSMUSG00000001020.8	protein_coding	S100a4	NA	-0.183261	4.65011	0.33687
138	ENSMUSG00000001021.12	protein_coding	S100a3	NA	-0.261737	1.95938	1	1		grey				138	ENSMUSG00000001021.12	protein_coding	S100a3	NA	0.0354915	2.00974	1	1		grey				138	ENSMUSG00000001021.12	protein_coding	S100a3	NA	0.557487	2.03945	0.629077	1		grey				138	ENSMUSG00000001021.12	protein_coding	S100a3	NA	0.263912	2.08743	0.81454
139	ENSMUSG00000001023.10	protein_coding	S100a5	NA	-1.25835	1.77054	0.1797	1		grey				139	ENSMUSG00000001023.10	protein_coding	S100a5	NA	-1.07578	1.78374	0.343765	1		grey				139	ENSMUSG00000001023.10	protein_coding	S100a5	NA	0.0815607	1.63002	1	1		grey				139	ENSMUSG00000001023.10	protein_coding	S100a5	NA	-0.0977057	1.64475	1
140	ENSMUSG00000001025.8	protein_coding	S100a6	NA	-0.218764	6.23063	0.113075	1		grey				140	ENSMUSG00000001025.8	protein_coding	S100a6	NA	0.391459	6.53493	0.00711812	0.742673		grey				140	ENSMUSG00000001025.8	protein_coding	S100a6	NA	0.828069	6.59529	5.12738e-10	6.00811e-07	Yes	red				140	ENSMUSG00000001025.8	protein_coding	S100a6	NA	0.219498	6.83825	0.0991821
141	ENSMUSG00000001029.15	protein_coding	Icam2	NA	0.1779	3.40664	0.68183	1		grey				141	ENSMUSG00000001029.15	protein_coding	Icam2	NA	0.0111938	3.33756	1	1		grey				141	ENSMUSG00000001029.15	protein_coding	Icam2	NA	-0.157437	3.4306	0.68183	1		grey				141	ENSMUSG00000001029.15	protein_coding	Icam2	NA	0.0131878	3.36159	1
142	ENSMUSG00000001034.17	protein_coding	Mapk7	NA	0.0453063	4.3824	0.786191	1		grey				142	ENSMUSG00000001034.17	protein_coding	Mapk7	NA	0.00263611	4.35965	1	1		grey				142	ENSMUSG00000001034.17	protein_coding	Mapk7	NA	-0.144783	4.35801	0.491553	1		grey				142	ENSMUSG00000001034.17	protein_coding	Mapk7	NA	-0.0981386	4.33449	0.676952
143	ENSMUSG00000001036.17	protein_coding	Epn2	NA	0.105266	6.20592	0.33425	1		grey				143	ENSMUSG00000001036.17	protein_coding	Epn2	NA	0.146015	6.22197	0.198013	1		grey				143	ENSMUSG00000001036.17	protein_coding	Epn2	NA	-0.112858	6.21947	0.288922	1		grey				143	ENSMUSG00000001036.17	protein_coding	Epn2	NA	-0.148966	6.23537	0.149565
144	ENSMUSG00000001039.12	protein_coding	B9d1	NA	-0.111638	5.7797	0.299255	1		grey				144	ENSMUSG00000001039.12	protein_coding	B9d1	NA	-0.0841512	5.78833	0.426835	1		grey				144	ENSMUSG00000001039.12	protein_coding	B9d1	NA	-0.0965672	5.69374	0.430992	1		grey				144	ENSMUSG00000001039.12	protein_coding	B9d1	NA	-0.120047	5.70305	0.342919
145	ENSMUSG00000001052.15	protein_coding	Sec24b	NA	-0.0516028	4.90412	0.7821	1		grey				145	ENSMUSG00000001052.15	protein_coding	Sec24b	NA	0.053389	4.94878	0.785913	1		grey				145	ENSMUSG00000001052.15	protein_coding	Sec24b	NA	0.133137	4.95814	0.413694	1		grey				145	ENSMUSG00000001052.15	protein_coding	Sec24b	NA	0.0321363	5.00159	0.872402
146	ENSMUSG00000001053.15	protein_coding	N4bp3	NA	-0.0363428	4.0014	0.937051	1		grey				146	ENSMUSG00000001053.15	protein_coding	N4bp3	NA	-0.0458389	3.99405	0.874101	1		grey				146	ENSMUSG00000001053.15	protein_coding	N4bp3	NA	0.0230146	4.01218	1	1		grey				146	ENSMUSG00000001053.15	protein_coding	N4bp3	NA	0.0364749	4.0045	0.936655
147	ENSMUSG00000001054.9	protein_coding	Rmnd5b	NA	-0.056085	6.62433	0.502708	1		grey				147	ENSMUSG00000001054.9	protein_coding	Rmnd5b	NA	-0.121854	6.5896	0.186739	1		grey				147	ENSMUSG00000001054.9	protein_coding	Rmnd5b	NA	-0.137061	6.54489	0.128112	1		grey				147	ENSMUSG00000001054.9	protein_coding	Rmnd5b	NA	-0.0686971	6.50807	0.478409
148	ENSMUSG00000001056.3	protein_coding	Nhp2	NA	-0.0931751	7.05854	0.37071	1		grey				148	ENSMUSG00000001056.3	protein_coding	Nhp2	NA	-0.0917693	7.0554	0.368945	1		grey				148	ENSMUSG00000001056.3	protein_coding	Nhp2	NA	-0.111252	6.97516	0.151253	1		grey				148	ENSMUSG00000001056.3	protein_coding	Nhp2	NA	-0.108763	6.97189	0.158685
149	ENSMUSG00000001062.17	protein_coding	Vps9d1	NA	0.0971044	5.66373	0.404271	1		grey				149	ENSMUSG00000001062.17	protein_coding	Vps9d1	NA	-0.332213	5.46272	0.025584	1		grey				149	ENSMUSG00000001062.17	protein_coding	Vps9d1	NA	-0.0672231	5.69558	0.619253	1		grey				149	ENSMUSG00000001062.17	protein_coding	Vps9d1	NA	0.368257	5.49644	0.00591374
150	ENSMUSG00000001065.14	protein_coding	Zfp276	NA	0.11961	3.95551	0.570512	1		grey				150	ENSMUSG00000001065.14	protein_coding	Zfp276	NA	0.0330697	3.9147	0.869108	1		grey				150	ENSMUSG00000001065.14	protein_coding	Zfp276	NA	-0.0762132	3.99147	0.810365	1		grey				150	ENSMUSG00000001065.14	protein_coding	Zfp276	NA	0.014286	3.95083	1
151	ENSMUSG00000001082.12	protein_coding	Mfsd10	NA	0.09014	5.48464	0.533147	1		grey				151	ENSMUSG00000001082.12	protein_coding	Mfsd10	NA	-0.0238558	5.42613	0.855812	1		grey				151	ENSMUSG00000001082.12	protein_coding	Mfsd10	NA	0.200862	5.63936	0.107887	1		grey				151	ENSMUSG00000001082.12	protein_coding	Mfsd10	NA	0.318857	5.58597	0.0123896
152	ENSMUSG00000001089.14	protein_coding	Luzp1	NA	-0.534219	5.49461	0.0554853	1		grey				152	ENSMUSG00000001089.14	protein_coding	Luzp1	NA	-0.624214	5.45366	0.00670503	0.716363		grey				152	ENSMUSG00000001089.14	protein_coding	Luzp1	NA	-0.762193	4.94677	0.00736474	0.350585		grey				152	ENSMUSG00000001089.14	protein_coding	Luzp1	NA	-0.661889	4.88614	0.00240481
153	ENSMUSG00000001098.15	protein_coding	Kctd10	NA	0.115165	5.61304	0.328424	1		grey				153	ENSMUSG00000001098.15	protein_coding	Kctd10	NA	0.247433	5.67611	0.034119	1		grey				153	ENSMUSG00000001098.15	protein_coding	Kctd10	NA	0.0852849	5.72631	0.4863	1		grey				153	ENSMUSG00000001098.15	protein_coding	Kctd10	NA	-0.0429807	5.78522	0.748678
154	ENSMUSG00000001100.10	protein_coding	Poldip2	NA	-0.0396177	6.95028	0.582453	1		grey				154	ENSMUSG00000001100.10	protein_coding	Poldip2	NA	-0.0367693	6.94784	0.600413	1		grey				154	ENSMUSG00000001100.10	protein_coding	Poldip2	NA	-0.00273234	6.94307	1	1		grey				154	ENSMUSG00000001100.10	protein_coding	Poldip2	NA	-0.00156971	6.94048	1
155	ENSMUSG00000001103.7	protein_coding	Sebox	NA	-0.140237	3.459	0.687975	1		grey				155	ENSMUSG00000001103.7	protein_coding	Sebox	NA	-0.240115	3.41955	0.475282	1		grey				155	ENSMUSG00000001103.7	protein_coding	Sebox	NA	-0.205048	3.34636	0.594388	1		grey				155	ENSMUSG00000001103.7	protein_coding	Sebox	NA	-0.101244	3.3031	0.828467
156	ENSMUSG00000001105.15	protein_coding	Ift20	NA	-0.084165	7.00319	0.385739	1		grey				156	ENSMUSG00000001105.15	protein_coding	Ift20	NA	-0.113094	6.98627	0.276447	1		grey				156	ENSMUSG00000001105.15	protein_coding	Ift20	NA	-0.032235	6.96151	0.694124	1		grey				156	ENSMUSG00000001105.15	protein_coding	Ift20	NA	-0.000986837	6.94403	1
157	ENSMUSG00000001119.7	protein_coding	Col6a1	NA	0.169727	3.75052	0.478093	1		grey				157	ENSMUSG00000001119.7	protein_coding	Col6a1	NA	0.548936	3.92319	0.0168908	1		grey				157	ENSMUSG00000001119.7	protein_coding	Col6a1	NA	0.440651	4.0321	0.0584903	0.993413		grey				157	ENSMUSG00000001119.7	protein_coding	Col6a1	NA	0.0653467	4.17716	0.827881
158	ENSMUSG00000001120.15	protein_coding	Pcbp3	NA	-0.0436271	6.3586	0.627516	1		grey				158	ENSMUSG00000001120.15	protein_coding	Pcbp3	NA	-0.0323941	6.35978	0.698036	1		grey				158	ENSMUSG00000001120.15	protein_coding	Pcbp3	NA	-0.0501335	6.32738	0.621548	1		grey				158	ENSMUSG00000001120.15	protein_coding	Pcbp3	NA	-0.057353	6.32872	0.57625
159	ENSMUSG00000001123.15	protein_coding	Lgals9	NA	-0.0336688	4.04187	0.876393	1		grey				159	ENSMUSG00000001123.15	protein_coding	Lgals9	NA	0.298853	4.18772	0.188185	1		grey				159	ENSMUSG00000001123.15	protein_coding	Lgals9	NA	0.375452	4.21286	0.0933788	1		grey				159	ENSMUSG00000001123.15	protein_coding	Lgals9	NA	0.046907	4.34422	0.890082
160	ENSMUSG00000001127.12	protein_coding	Araf	NA	-0.0641943	8.23934	0.496219	1		grey				160	ENSMUSG00000001127.12	protein_coding	Araf	NA	-0.0970854	8.21959	0.313172	1		grey				160	ENSMUSG00000001127.12	protein_coding	Araf	NA	-0.0394138	8.20413	0.447984	1		grey				160	ENSMUSG00000001127.12	protein_coding	Araf	NA	-0.00343442	8.18407	0.97329
161	ENSMUSG00000001128.7	protein_coding	Cfp	NA	-0.0669671	2.40147	1	1		grey				161	ENSMUSG00000001128.7	protein_coding	Cfp	NA	0.149046	2.45762	0.86418	1		grey				161	ENSMUSG00000001128.7	protein_coding	Cfp	NA	0.183349	2.4512	0.728359	1		grey				161	ENSMUSG00000001128.7	protein_coding	Cfp	NA	-0.0288463	2.50592	1
162	ENSMUSG00000001131.11	protein_coding	Timp1	NA	0.666396	1.74962	0.726569	1		grey				162	ENSMUSG00000001131.11	protein_coding	Timp1	NA	1.75586	1.98325	0.0351644	1		grey				162	ENSMUSG00000001131.11	protein_coding	Timp1	NA	1.48106	2.18626	0.0169077	0.549158		grey				162	ENSMUSG00000001131.11	protein_coding	Timp1	NA	0.395229	2.36393	0.458298
163	ENSMUSG00000001134.9	protein_coding	Uxt	NA	-0.0868932	5.04289	0.529315	1		grey				163	ENSMUSG00000001134.9	protein_coding	Uxt	NA	-0.0726177	5.04555	0.601145	1		grey				163	ENSMUSG00000001134.9	protein_coding	Uxt	NA	-0.114785	4.9648	0.480008	1		grey				163	ENSMUSG00000001134.9	protein_coding	Uxt	NA	-0.125067	4.96762	0.447547
164	ENSMUSG00000001138.13	protein_coding	Cnnm3	NA	-0.212857	2.78194	0.671858	1		grey				164	ENSMUSG00000001138.13	protein_coding	Cnnm3	NA	0.0805428	2.87217	0.893871	1		grey				164	ENSMUSG00000001138.13	protein_coding	Cnnm3	NA	0.256559	2.8141	0.575909	1		grey				164	ENSMUSG00000001138.13	protein_coding	Cnnm3	NA	-0.0329415	2.90331	1
165	ENSMUSG00000001143.13	protein_coding	Lman2l	NA	-0.0485275	5.43676	0.683578	1		grey				165	ENSMUSG00000001143.13	protein_coding	Lman2l	NA	-0.0635637	5.4265	0.649625	1		grey				165	ENSMUSG00000001143.13	protein_coding	Lman2l	NA	0.0186133	5.43815	0.927459	1		grey				165	ENSMUSG00000001143.13	protein_coding	Lman2l	NA	0.0376479	5.42739	0.819395
166	ENSMUSG00000001150.6	protein_coding	Mcm3ap	NA	0.247226	3.38217	0.465833	1		grey				166	ENSMUSG00000001150.6	protein_coding	Mcm3ap	NA	0.244327	3.37733	0.465833	1		grey				166	ENSMUSG00000001150.6	protein_coding	Mcm3ap	NA	-0.0899169	3.45584	0.762105	1		grey				166	ENSMUSG00000001150.6	protein_coding	Mcm3ap	NA	-0.0830907	3.45094	0.839261
167	ENSMUSG00000001151.9	protein_coding	Pcnt	NA	0.144804	2.02392	1	1		grey				167	ENSMUSG00000001151.9	protein_coding	Pcnt	NA	0.311799	2.05683	0.81454	1		grey				167	ENSMUSG00000001151.9	protein_coding	Pcnt	NA	0.316353	2.13743	0.823814	1		grey				167	ENSMUSG00000001151.9	protein_coding	Pcnt	NA	0.153002	2.16793	1
168	ENSMUSG00000001156.9	protein_coding	Mxd1	NA	0.132917	3.53702	0.627543	1		grey				168	ENSMUSG00000001156.9	protein_coding	Mxd1	NA	-0.0307435	3.46835	1	1		grey				168	ENSMUSG00000001156.9	protein_coding	Mxd1	NA	-0.079567	3.57469	0.848245	1		grey				168	ENSMUSG00000001156.9	protein_coding	Mxd1	NA	0.0880221	3.50662	0.843946
169	ENSMUSG00000001157.13	protein_coding	Gmcl1	NA	-0.0296819	3.92954	0.941751	1		grey				169	ENSMUSG00000001157.13	protein_coding	Gmcl1	NA	-0.364094	3.79645	0.198625	1		grey				169	ENSMUSG00000001157.13	protein_coding	Gmcl1	NA	0.272662	4.05301	0.280545	1		grey				169	ENSMUSG00000001157.13	protein_coding	Gmcl1	NA	0.6115	3.92916	0.0156775
170	ENSMUSG00000001158.13	protein_coding	Snrnp27	NA	-0.0474507	6.41594	0.634963	1		grey				170	ENSMUSG00000001158.13	protein_coding	Snrnp27	NA	-0.128384	6.37502	0.280105	1		grey				170	ENSMUSG00000001158.13	protein_coding	Snrnp27	NA	-0.0274338	6.39532	0.822154	1		grey				170	ENSMUSG00000001158.13	protein_coding	Snrnp27	NA	0.0551288	6.35329	0.557657
171	ENSMUSG00000001166.17	protein_coding	Oas1c	NA	-0.38267	1.69645	1	1		grey				171	ENSMUSG00000001166.17	protein_coding	Oas1c	NA	0.113752	1.75211	1	1		grey				171	ENSMUSG00000001166.17	protein_coding	Oas1c	NA	0.833902	1.78128	0.507825	1		grey				171	ENSMUSG00000001166.17	protein_coding	Oas1c	NA	0.340965	1.83414	0.753914
172	ENSMUSG00000001173.15	protein_coding	Ocrl	NA	0.0821708	4.5002	0.650343	1		grey				172	ENSMUSG00000001173.15	protein_coding	Ocrl	NA	0.190568	4.54738	0.278751	1		grey				172	ENSMUSG00000001173.15	protein_coding	Ocrl	NA	-0.0139339	4.5483	1	1		grey				172	ENSMUSG00000001173.15	protein_coding	Ocrl	NA	-0.118349	4.59432	0.572655
173	ENSMUSG00000001175.13	protein_coding	Calm1	NA	-0.200117	12.1801	0.136082	1		grey				173	ENSMUSG00000001175.13	protein_coding	Calm1	NA	-0.229566	12.1624	0.0952219	1		grey				173	ENSMUSG00000001175.13	protein_coding	Calm1	NA	0.0446162	12.1156	0.510775	1		grey				173	ENSMUSG00000001175.13	protein_coding	Calm1	NA	0.0789534	12.0977	0.311732
174	ENSMUSG00000001211.14	protein_coding	Agpat3	NA	-0.166566	5.23389	0.364459	1		grey				174	ENSMUSG00000001211.14	protein_coding	Agpat3	NA	0.0102323	5.31096	0.966489	1		grey				174	ENSMUSG00000001211.14	protein_coding	Agpat3	NA	0.129693	5.23215	0.460646	1		grey				174	ENSMUSG00000001211.14	protein_coding	Agpat3	NA	-0.042759	5.30995	0.821989
175	ENSMUSG00000001227.11	protein_coding	Sema6b	NA	-0.0932795	4.02762	0.754279	1		grey				175	ENSMUSG00000001227.11	protein_coding	Sema6b	NA	-0.113819	4.01579	0.694711	1		grey				175	ENSMUSG00000001227.11	protein_coding	Sema6b	NA	0.248921	4.11349	0.287373	1		grey				175	ENSMUSG00000001227.11	protein_coding	Sema6b	NA	0.273422	4.10181	0.252912
176	ENSMUSG00000001229.7	protein_coding	Dpp9	NA	0.128869	5.16956	0.316074	1		grey				176	ENSMUSG00000001229.7	protein_coding	Dpp9	NA	-0.0181777	5.09565	1	1		grey				176	ENSMUSG00000001229.7	protein_coding	Dpp9	NA	-0.0623114	5.21814	0.692833	1		grey				176	ENSMUSG00000001229.7	protein_coding	Dpp9	NA	0.0887214	5.14549	0.611701
177	ENSMUSG00000001240.13	protein_coding	Ramp2	NA	-0.0242566	7.071	0.821887	1		grey				177	ENSMUSG00000001240.13	protein_coding	Ramp2	NA	-0.135348	7.01332	0.228102	1		grey				177	ENSMUSG00000001240.13	protein_coding	Ramp2	NA	0.00832356	7.08063	0.952822	1		grey				177	ENSMUSG00000001240.13	protein_coding	Ramp2	NA	0.123866	7.02264	0.150293
178	ENSMUSG00000001247.16	protein_coding	Lsr	NA	-0.134013	3.84047	0.611125	1		grey				178	ENSMUSG00000001247.16	protein_coding	Lsr	NA	0.114109	3.94023	0.685347	1		grey				178	ENSMUSG00000001247.16	protein_coding	Lsr	NA	0.169878	3.87231	0.500814	1		grey				178	ENSMUSG00000001247.16	protein_coding	Lsr	NA	-0.0742746	3.9709	0.809161
179	ENSMUSG00000001248.14	protein_coding	Gramd1a	NA	0.0972489	6.25758	0.316452	1		grey				179	ENSMUSG00000001248.14	protein_coding	Gramd1a	NA	0.0571418	6.23335	0.564982	1		grey				179	ENSMUSG00000001248.14	protein_coding	Gramd1a	NA	-0.0391904	6.30152	0.69015	1		grey				179	ENSMUSG00000001248.14	protein_coding	Gramd1a	NA	0.00485597	6.27778	1
180	ENSMUSG00000001249.14	protein_coding	Hpn	NA	0.106446	1.93798	1	1		grey				180	ENSMUSG00000001249.14	protein_coding	Hpn	NA	0.37678	1.98815	0.803629	1		grey				180	ENSMUSG00000001249.14	protein_coding	Hpn	NA	0.167417	2.00527	1	1		grey				180	ENSMUSG00000001249.14	protein_coding	Hpn	NA	-0.0993012	2.05353	1
181	ENSMUSG00000001260.10	protein_coding	Gabrg1	NA	0.124498	3.65024	0.645616	1		grey				181	ENSMUSG00000001260.10	protein_coding	Gabrg1	NA	0.154058	3.6592	0.582631	1		grey				181	ENSMUSG00000001260.10	protein_coding	Gabrg1	NA	0.0947328	3.75529	0.791087	1		grey				181	ENSMUSG00000001260.10	protein_coding	Gabrg1	NA	0.0691209	3.76341	0.860365
182	ENSMUSG00000001270.8	protein_coding	Ckb	NA	-0.0933583	11.457	0.274262	1		grey				182	ENSMUSG00000001270.8	protein_coding	Ckb	NA	-0.015802	11.4909	0.84987	1		grey				182	ENSMUSG00000001270.8	protein_coding	Ckb	NA	0.0540009	11.4529	0.129678	1		grey				182	ENSMUSG00000001270.8	protein_coding	Ckb	NA	-0.0192216	11.4874	0.601196
183	ENSMUSG00000001280.12	protein_coding	Sp1	NA	-0.012815	1.91236	1	1		grey				183	ENSMUSG00000001280.12	protein_coding	Sp1	NA	0.422862	1.99277	0.803629	1		grey				183	ENSMUSG00000001280.12	protein_coding	Sp1	NA	0.380808	1.99912	0.803629	1		grey				183	ENSMUSG00000001280.12	protein_coding	Sp1	NA	-0.051206	2.07563	1
184	ENSMUSG00000001281.9	protein_coding	Itgb7	NA	-0.169385	1.84975	1	1		grey				184	ENSMUSG00000001281.9	protein_coding	Itgb7	NA	-0.276123	1.83244	1	1		grey				184	ENSMUSG00000001281.9	protein_coding	Itgb7	NA	0.17269	1.86866	1	1		grey				184	ENSMUSG00000001281.9	protein_coding	Itgb7	NA	0.282768	1.85111	1
185	ENSMUSG00000001285.12	protein_coding	Myg1	NA	0.00915578	6.66475	1	1		grey				185	ENSMUSG00000001285.12	protein_coding	Myg1	NA	-0.0237995	6.64472	0.78301	1		grey				185	ENSMUSG00000001285.12	protein_coding	Myg1	NA	-0.0370231	6.666	0.68328	1		grey				185	ENSMUSG00000001285.12	protein_coding	Myg1	NA	-0.00022408	6.64574	1
186	ENSMUSG00000001288.14	protein_coding	Rarg	NA	0.0330305	2.76383	1	1		grey				186	ENSMUSG00000001288.14	protein_coding	Rarg	NA	0.242329	2.83128	0.583193	1		grey				186	ENSMUSG00000001288.14	protein_coding	Rarg	NA	0.242345	2.87248	0.590116	1		grey				186	ENSMUSG00000001288.14	protein_coding	Rarg	NA	0.036931	2.9356	1
187	ENSMUSG00000001289.12	protein_coding	Pfdn5	NA	-0.126059	9.46103	0.273577	1		grey				187	ENSMUSG00000001289.12	protein_coding	Pfdn5	NA	-0.0123982	9.5126	0.907007	1		grey				187	ENSMUSG00000001289.12	protein_coding	Pfdn5	NA	0.0970197	9.46304	0.0183685	0.576272		grey				187	ENSMUSG00000001289.12	protein_coding	Pfdn5	NA	-0.0129602	9.51535	0.779478
188	ENSMUSG00000001300.15	protein_coding	Efnb2	NA	-0.0423615	2.62718	1	1		grey				188	ENSMUSG00000001300.15	protein_coding	Efnb2	NA	0.0478118	2.65128	1	1		grey				188	ENSMUSG00000001300.15	protein_coding	Efnb2	NA	0.514399	2.80273	0.262512	1		grey				188	ENSMUSG00000001300.15	protein_coding	Efnb2	NA	0.428072	2.82396	0.331827
189	ENSMUSG00000001305.5	protein_coding	Rrp15	NA	-0.192714	3.97528	0.425134	1		grey				189	ENSMUSG00000001305.5	protein_coding	Rrp15	NA	-0.229593	3.95745	0.335364	1		grey				189	ENSMUSG00000001305.5	protein_coding	Rrp15	NA	0.0411024	3.9249	0.934555	1		grey				189	ENSMUSG00000001305.5	protein_coding	Rrp15	NA	0.0819433	3.90609	0.804106
190	ENSMUSG00000001313.12	protein_coding	Rnd2	NA	-0.104526	5.58678	0.368733	1		grey				190	ENSMUSG00000001313.12	protein_coding	Rnd2	NA	-0.168375	5.5543	0.165552	1		grey				190	ENSMUSG00000001313.12	protein_coding	Rnd2	NA	0.0905438	5.59343	0.55509	1		grey				190	ENSMUSG00000001313.12	protein_coding	Rnd2	NA	0.158387	5.56065	0.318586
191	ENSMUSG00000001323.17	protein_coding	Srr	NA	0.0349346	6.0683	0.692131	1		grey				191	ENSMUSG00000001323.17	protein_coding	Srr	NA	-0.048967	6.02441	0.742358	1		grey				191	ENSMUSG00000001323.17	protein_coding	Srr	NA	-0.330431	5.95569	0.00290036	0.197601		grey				191	ENSMUSG00000001323.17	protein_coding	Srr	NA	-0.242526	5.90743	0.0319049
192	ENSMUSG00000001334.9	protein_coding	Fndc5	NA	-0.100656	4.51409	0.606683	1		grey				192	ENSMUSG00000001334.9	protein_coding	Fndc5	NA	-0.0166832	4.54738	0.949424	1		grey				192	ENSMUSG00000001334.9	protein_coding	Fndc5	NA	0.0718773	4.51614	0.746117	1		grey				192	ENSMUSG00000001334.9	protein_coding	Fndc5	NA	-0.00811467	4.54952	1
193	ENSMUSG00000001348.14	protein_coding	Acp5	NA	0.559247	1.91349	0.58107	1		grey				193	ENSMUSG00000001348.14	protein_coding	Acp5	NA	0.679966	1.93594	0.42397	1		grey				193	ENSMUSG00000001348.14	protein_coding	Acp5	NA	0.151399	2.05038	1	1		grey				193	ENSMUSG00000001348.14	protein_coding	Acp5	NA	0.0341933	2.07071	1
194	ENSMUSG00000001349.4	protein_coding	Cnn1	NA	-0.191392	1.93521	1	1		grey				194	ENSMUSG00000001349.4	protein_coding	Cnn1	NA	0.412704	2.04953	0.629077	1		grey				194	ENSMUSG00000001349.4	protein_coding	Cnn1	NA	0.549677	2.02606	0.454521	1		grey				194	ENSMUSG00000001349.4	protein_coding	Cnn1	NA	-0.0506742	2.13475	1
195	ENSMUSG00000001366.14	protein_coding	Fbxo9	NA	0.0668806	7.00416	0.47186	1		grey				195	ENSMUSG00000001366.14	protein_coding	Fbxo9	NA	-0.143684	6.89816	0.074747	1		grey				195	ENSMUSG00000001366.14	protein_coding	Fbxo9	NA	-0.0758471	7.0126	0.327907	1		grey				195	ENSMUSG00000001366.14	protein_coding	Fbxo9	NA	0.138271	6.90618	0.0777888
196	ENSMUSG00000001376.17	protein_coding	Ccdc132	NA	0.0997136	5.27114	0.411873	1		grey				196	ENSMUSG00000001376.17	protein_coding	Ccdc132	NA	-0.0240852	5.20817	1	1		grey				196	ENSMUSG00000001376.17	protein_coding	Ccdc132	NA	0.03591	5.35261	0.85083	1		grey				196	ENSMUSG00000001376.17	protein_coding	Ccdc132	NA	0.1637	5.29217	0.269082
197	ENSMUSG00000001380.6	protein_coding	Hars	NA	-0.102025	6.91373	0.276533	1		grey				197	ENSMUSG00000001380.6	protein_coding	Hars	NA	-0.165929	6.87973	0.07874	1		grey				197	ENSMUSG00000001380.6	protein_coding	Hars	NA	-0.108548	6.82591	0.177495	1		grey				197	ENSMUSG00000001380.6	protein_coding	Hars	NA	-0.0401948	6.78945	0.655866
198	ENSMUSG00000001383.8	protein_coding	Zmat2	NA	-0.212832	7.55567	0.0359468	1		grey				198	ENSMUSG00000001383.8	protein_coding	Zmat2	NA	-0.137109	7.58687	0.155993	1		grey				198	ENSMUSG00000001383.8	protein_coding	Zmat2	NA	0.00364049	7.46566	0.971363	1		grey				198	ENSMUSG00000001383.8	protein_coding	Zmat2	NA	-0.0676725	7.49939	0.298713
199	ENSMUSG00000001403.13	protein_coding	Ube2c	NA	-0.270154	2.03237	1	1		grey				199	ENSMUSG00000001403.13	protein_coding	Ube2c	NA	-1.21863	1.90133	0.146011	1		grey				199	ENSMUSG00000001403.13	protein_coding	Ube2c	NA	-1.1821	1.84343	0.226578	1		grey				199	ENSMUSG00000001403.13	protein_coding	Ube2c	NA	-0.230602	1.69109	1
200	ENSMUSG00000001415.10	protein_coding	Smg5	NA	0.0642217	4.96989	0.588595	1		grey				200	ENSMUSG00000001415.10	protein_coding	Smg5	NA	0.167477	5.01571	0.242088	1		grey				200	ENSMUSG00000001415.10	protein_coding	Smg5	NA	-0.057001	4.99242	0.746984	1		grey				200	ENSMUSG00000001415.10	protein_coding	Smg5	NA	-0.156265	5.03803	0.341298
201	ENSMUSG00000001416.13	protein_coding	Cct3	NA	-0.039376	7.72637	0.687673	1		grey				201	ENSMUSG00000001416.13	protein_coding	Cct3	NA	-0.0833667	7.70125	0.428582	1		grey				201	ENSMUSG00000001416.13	protein_coding	Cct3	NA	-0.00782711	7.72044	0.92296	1		grey				201	ENSMUSG00000001416.13	protein_coding	Cct3	NA	0.0405692	7.69507	0.547567
202	ENSMUSG00000001418.13	protein_coding	Glmp	NA	-0.0511529	7.20649	0.655147	1		grey				202	ENSMUSG00000001418.13	protein_coding	Glmp	NA	-0.119063	7.16863	0.249502	1		grey				202	ENSMUSG00000001418.13	protein_coding	Glmp	NA	0.0283611	7.21382	0.767533	1		grey				202	ENSMUSG00000001418.13	protein_coding	Glmp	NA	0.102673	7.17508	0.157105
203	ENSMUSG00000001419.17	protein_coding	Mef2d	NA	0.0876391	6.57892	0.647025	1		grey				203	ENSMUSG00000001419.17	protein_coding	Mef2d	NA	0.118151	6.59111	0.528924	1		grey				203	ENSMUSG00000001419.17	protein_coding	Mef2d	NA	-0.127416	6.57185	0.442108	1		grey				203	ENSMUSG00000001419.17	protein_coding	Mef2d	NA	-0.155809	6.58445	0.306209
204	ENSMUSG00000001420.13	protein_coding	Tmem79	NA	-0.358173	2.05349	0.81454	1		grey				204	ENSMUSG00000001420.13	protein_coding	Tmem79	NA	-0.506248	2.02612	0.629077	1		grey				204	ENSMUSG00000001420.13	protein_coding	Tmem79	NA	-0.446572	1.92788	0.58107	1		grey				204	ENSMUSG00000001420.13	protein_coding	Tmem79	NA	-0.294965	1.89761	0.774422
205	ENSMUSG00000001424.14	protein_coding	Snd1	NA	0.170337	5.81693	0.114765	1		grey				205	ENSMUSG00000001424.14	protein_coding	Snd1	NA	0.144421	5.79904	0.190808	1		grey				205	ENSMUSG00000001424.14	protein_coding	Snd1	NA	-0.116346	5.85937	0.310639	1		grey				205	ENSMUSG00000001424.14	protein_coding	Snd1	NA	-0.0864313	5.84194	0.480055
206	ENSMUSG00000001435.14	protein_coding	Col18a1	NA	0.212413	2.36464	0.711096	1		grey				206	ENSMUSG00000001435.14	protein_coding	Col18a1	NA	0.789337	2.54594	0.0989097	1		grey				206	ENSMUSG00000001435.14	protein_coding	Col18a1	NA	0.271702	2.51269	0.735906	1		grey				206	ENSMUSG00000001435.14	protein_coding	Col18a1	NA	-0.301361	2.679	0.651632
207	ENSMUSG00000001436.15	protein_coding	Slc19a1	NA	-0.0965172	4.82427	0.568616	1		grey				207	ENSMUSG00000001436.15	protein_coding	Slc19a1	NA	-0.0809297	4.82776	0.608484	1		grey				207	ENSMUSG00000001436.15	protein_coding	Slc19a1	NA	-0.204973	4.70737	0.27985	1		grey				207	ENSMUSG00000001436.15	protein_coding	Slc19a1	NA	-0.216569	4.71104	0.254837
208	ENSMUSG00000001440.5	protein_coding	Kpnb1	NA	-0.116988	4.41782	0.592504	1		grey				208	ENSMUSG00000001440.5	protein_coding	Kpnb1	NA	-0.0102541	4.4608	1	1		grey				208	ENSMUSG00000001440.5	protein_coding	Kpnb1	NA	0.00675826	4.3855	1	1		grey				208	ENSMUSG00000001440.5	protein_coding	Kpnb1	NA	-0.0959942	4.42982	0.688133
209	ENSMUSG00000001441.13	protein_coding	Npepps	NA	0.00441462	5.62982	0.899126	1		grey				209	ENSMUSG00000001441.13	protein_coding	Npepps	NA	-0.00326758	5.62229	0.966235	1		grey				209	ENSMUSG00000001441.13	protein_coding	Npepps	NA	-0.114631	5.5987	0.366959	1		grey				209	ENSMUSG00000001441.13	protein_coding	Npepps	NA	-0.102957	5.5907	0.413492
210	ENSMUSG00000001445.10	protein_coding	Mrpl10	NA	-0.0432027	6.7814	0.605256	1		grey				210	ENSMUSG00000001445.10	protein_coding	Mrpl10	NA	-0.0819703	6.75866	0.348202	1		grey				210	ENSMUSG00000001445.10	protein_coding	Mrpl10	NA	-0.0774883	6.73654	0.363149	1		grey				210	ENSMUSG00000001445.10	protein_coding	Mrpl10	NA	-0.0346279	6.71295	0.688565
211	ENSMUSG00000001467.5	protein_coding	Cyp51	NA	0.12332	5.18467	0.426045	1		grey				211	ENSMUSG00000001467.5	protein_coding	Cyp51	NA	0.00884098	5.1266	0.959463	1		grey				211	ENSMUSG00000001467.5	protein_coding	Cyp51	NA	-0.105339	5.20941	0.487223	1		grey				211	ENSMUSG00000001467.5	protein_coding	Cyp51	NA	0.0131314	5.15112	1
212	ENSMUSG00000001472.16	protein_coding	Tcf25	NA	0.0502528	8.71957	0.310092	1		grey				212	ENSMUSG00000001472.16	protein_coding	Tcf25	NA	-0.0122069	8.68437	0.809564	1		grey				212	ENSMUSG00000001472.16	protein_coding	Tcf25	NA	-0.0938159	8.71432	0.0283075	0.723155		grey				212	ENSMUSG00000001472.16	protein_coding	Tcf25	NA	-0.027221	8.67871	0.547898
213	ENSMUSG00000001473.6	protein_coding	Tubb6	NA	0.219135	2.38121	0.855549	1		grey				213	ENSMUSG00000001473.6	protein_coding	Tubb6	NA	0.387901	2.42774	0.486894	1		grey				213	ENSMUSG00000001473.6	protein_coding	Tubb6	NA	-0.0988419	2.42853	1	1		grey				213	ENSMUSG00000001473.6	protein_coding	Tubb6	NA	-0.263811	2.47387	0.607629
214	ENSMUSG00000001482.14	protein_coding	Def8	NA	0.043518	4.90092	0.824621	1		grey				214	ENSMUSG00000001482.14	protein_coding	Def8	NA	0.0879152	4.91784	0.581862	1		grey				214	ENSMUSG00000001482.14	protein_coding	Def8	NA	-0.124574	4.88239	0.500796	1		grey				214	ENSMUSG00000001482.14	protein_coding	Def8	NA	-0.164981	4.89977	0.343936
215	ENSMUSG00000001493.9	protein_coding	Meox1	NA	-0.301575	1.91854	1	1		grey				215	ENSMUSG00000001493.9	protein_coding	Meox1	NA	0.362978	2.03924	0.629077	1		grey				215	ENSMUSG00000001493.9	protein_coding	Meox1	NA	0.626885	2.00279	0.454521	1		grey				215	ENSMUSG00000001493.9	protein_coding	Meox1	NA	-0.033906	2.11804	1
216	ENSMUSG00000001506.10	protein_coding	Col1a1	NA	0.244493	2.82515	0.583193	1		grey				216	ENSMUSG00000001506.10	protein_coding	Col1a1	NA	0.229343	2.81654	0.677857	1		grey				216	ENSMUSG00000001506.10	protein_coding	Col1a1	NA	-0.35731	2.81076	0.401136	1		grey				216	ENSMUSG00000001506.10	protein_coding	Col1a1	NA	-0.338296	2.80178	0.479955
217	ENSMUSG00000001507.16	protein_coding	Itga3	NA	-0.0156478	3.35252	1	1		grey				217	ENSMUSG00000001507.16	protein_coding	Itga3	NA	0.0628096	3.3794	0.917064	1		grey				217	ENSMUSG00000001507.16	protein_coding	Itga3	NA	-0.124703	3.31904	0.746599	1		grey				217	ENSMUSG00000001507.16	protein_coding	Itga3	NA	-0.199227	3.34671	0.594388
218	ENSMUSG00000001508.15	protein_coding	Sgca	NA	-0.33877	1.93682	0.790536	1		grey				218	ENSMUSG00000001508.15	protein_coding	Sgca	NA	0.102688	2.01181	1	1		grey				218	ENSMUSG00000001508.15	protein_coding	Sgca	NA	-0.0277648	1.89152	1	1		grey				218	ENSMUSG00000001508.15	protein_coding	Sgca	NA	-0.465529	1.96963	0.607256
219	ENSMUSG00000001518.12	protein_coding	Itfg2	NA	-0.0478472	4.63879	0.85422	1		grey				219	ENSMUSG00000001518.12	protein_coding	Itfg2	NA	-0.0281441	4.64358	0.902693	1		grey				219	ENSMUSG00000001518.12	protein_coding	Itfg2	NA	0.276826	4.76388	0.113016	1		grey				219	ENSMUSG00000001518.12	protein_coding	Itfg2	NA	0.26111	4.76816	0.127666
220	ENSMUSG00000001520.12	protein_coding	Nrip2	NA	-0.0257783	4.94035	0.870159	1		grey				220	ENSMUSG00000001520.12	protein_coding	Nrip2	NA	-0.0213244	4.93879	0.870159	1		grey				220	ENSMUSG00000001520.12	protein_coding	Nrip2	NA	0.119368	4.99859	0.485139	1		grey				220	ENSMUSG00000001520.12	protein_coding	Nrip2	NA	0.118906	4.9968	0.485139
221	ENSMUSG00000001521.12	protein_coding	Tulp3	NA	-0.0496229	3.00197	1	1		grey				221	ENSMUSG00000001521.12	protein_coding	Tulp3	NA	0.253688	3.10915	0.476784	1		grey				221	ENSMUSG00000001521.12	protein_coding	Tulp3	NA	0.347148	3.12962	0.342576	1		grey				221	ENSMUSG00000001521.12	protein_coding	Tulp3	NA	0.0477608	3.2289	1
222	ENSMUSG00000001524.14	protein_coding	Gtf2h4	NA	0.0115682	4.9623	1	1		grey				222	ENSMUSG00000001524.14	protein_coding	Gtf2h4	NA	-0.0522842	4.92985	0.702053	1		grey				222	ENSMUSG00000001524.14	protein_coding	Gtf2h4	NA	0.0332905	4.997	0.872036	1		grey				222	ENSMUSG00000001524.14	protein_coding	Gtf2h4	NA	0.101134	4.9645	0.550101
223	ENSMUSG00000001525.10	protein_coding	Tubb5	NA	-0.102239	8.92298	0.257748	1		grey				223	ENSMUSG00000001525.10	protein_coding	Tubb5	NA	-0.194777	8.87523	0.0341017	1		grey				223	ENSMUSG00000001525.10	protein_coding	Tubb5	NA	-0.0991881	8.83948	0.0434068	0.86322		grey				223	ENSMUSG00000001525.10	protein_coding	Tubb5	NA	-0.00197191	8.78873	0.981965
224	ENSMUSG00000001542.6	protein_coding	Ell2	NA	0.0187485	3.07739	1	1		grey				224	ENSMUSG00000001542.6	protein_coding	Ell2	NA	-0.294177	2.97049	0.525852	1		grey				224	ENSMUSG00000001542.6	protein_coding	Ell2	NA	0.186245	3.16941	0.64454	1		grey				224	ENSMUSG00000001542.6	protein_coding	Ell2	NA	0.503036	3.06757	0.181901
225	ENSMUSG00000001552.14	protein_coding	Jup	NA	-0.0117798	5.29038	1	1		grey				225	ENSMUSG00000001552.14	protein_coding	Jup	NA	0.0178231	5.30014	0.878205	1		grey				225	ENSMUSG00000001552.14	protein_coding	Jup	NA	0.0579926	5.3279	0.704304	1		grey				225	ENSMUSG00000001552.14	protein_coding	Jup	NA	0.0337414	5.33717	0.85017
226	ENSMUSG00000001555.10	protein_coding	Fkbp10	NA	-0.0115771	3.63406	1	1		grey				226	ENSMUSG00000001555.10	protein_coding	Fkbp10	NA	0.117875	3.68366	0.716395	1		grey				226	ENSMUSG00000001555.10	protein_coding	Fkbp10	NA	0.183891	3.72188	0.529925	1		grey				226	ENSMUSG00000001555.10	protein_coding	Fkbp10	NA	0.0583945	3.76896	0.860365
227	ENSMUSG00000001569.10	protein_coding	Nom1	NA	-0.122529	4.16701	0.657678	1		grey				227	ENSMUSG00000001569.10	protein_coding	Nom1	NA	-0.0800073	4.18094	0.768912	1		grey				227	ENSMUSG00000001569.10	protein_coding	Nom1	NA	-0.119525	4.0816	0.644713	1		grey				227	ENSMUSG00000001569.10	protein_coding	Nom1	NA	-0.158074	4.09668	0.541023
228	ENSMUSG00000001576.14	protein_coding	Ergic1	NA	-0.0426309	5.71235	0.743416	1		grey				228	ENSMUSG00000001576.14	protein_coding	Ergic1	NA	-0.0765297	5.69267	0.536953	1		grey				228	ENSMUSG00000001576.14	protein_coding	Ergic1	NA	0.0451381	5.72857	0.743416	1		grey				228	ENSMUSG00000001576.14	protein_coding	Ergic1	NA	0.0830394	5.70873	0.509795
229	ENSMUSG00000001604.14	protein_coding	Tcea3	NA	-0.283998	2.5503	0.627143	1		grey				229	ENSMUSG00000001604.14	protein_coding	Tcea3	NA	-0.333353	2.53491	0.511424	1		grey				229	ENSMUSG00000001604.14	protein_coding	Tcea3	NA	0.297226	2.5725	0.627143	1		grey				229	ENSMUSG00000001604.14	protein_coding	Tcea3	NA	0.350383	2.55683	0.511424
230	ENSMUSG00000001627.11	protein_coding	Ifrd1	NA	-0.176417	6.4517	0.0723198	1		grey				230	ENSMUSG00000001627.11	protein_coding	Ifrd1	NA	-0.0810097	6.49294	0.429851	1		grey				230	ENSMUSG00000001627.11	protein_coding	Ifrd1	NA	0.0906352	6.42342	0.340091	1		grey				230	ENSMUSG00000001627.11	protein_coding	Ifrd1	NA	-0.00157979	6.46593	1
231	ENSMUSG00000001630.13	protein_coding	Stk38l	NA	-0.0117546	3.61994	1	1		grey				231	ENSMUSG00000001630.13	protein_coding	Stk38l	NA	-0.0517359	3.60085	1	1		grey				231	ENSMUSG00000001630.13	protein_coding	Stk38l	NA	-0.0221611	3.62385	1	1		grey				231	ENSMUSG00000001630.13	protein_coding	Stk38l	NA	0.0217618	3.60428	1
232	ENSMUSG00000001632.16	protein_coding	Brpf1	NA	-0.0481849	3.41253	1	1		grey				232	ENSMUSG00000001632.16	protein_coding	Brpf1	NA	-0.107838	3.38675	0.835892	1		grey				232	ENSMUSG00000001632.16	protein_coding	Brpf1	NA	0.204064	3.49203	0.550832	1		grey				232	ENSMUSG00000001632.16	protein_coding	Brpf1	NA	0.267642	3.46705	0.421664
233	ENSMUSG00000001642.18	protein_coding	Akr1b3	NA	-0.131192	6.30869	0.203671	1		grey				233	ENSMUSG00000001642.18	protein_coding	Akr1b3	NA	-0.0447633	6.34525	0.599428	1		grey				233	ENSMUSG00000001642.18	protein_coding	Akr1b3	NA	0.119424	6.31648	0.234252	1		grey				233	ENSMUSG00000001642.18	protein_coding	Akr1b3	NA	0.0381205	6.35303	0.695888
234	ENSMUSG00000001663.10	protein_coding	Gstt1	NA	-0.227901	4.98867	0.148122	1		grey				234	ENSMUSG00000001663.10	protein_coding	Gstt1	NA	0.308262	5.23829	0.0360004	1		grey				234	ENSMUSG00000001663.10	protein_coding	Gstt1	NA	0.467761	5.12777	0.00178768	0.14485		grey				234	ENSMUSG00000001663.10	protein_coding	Gstt1	NA	-0.0643971	5.35846	0.673213
235	ENSMUSG00000001665.10	protein_coding	Gstt3	NA	0.151781	3.13249	0.815162	1		grey				235	ENSMUSG00000001665.10	protein_coding	Gstt3	NA	0.941227	3.4797	0.00199919	0.358697		grey				235	ENSMUSG00000001665.10	protein_coding	Gstt3	NA	0.904621	3.59578	0.00115542	0.107321		grey				235	ENSMUSG00000001665.10	protein_coding	Gstt3	NA	0.119138	3.85806	0.672888
236	ENSMUSG00000001666.8	protein_coding	Ddt	NA	-0.0136017	6.88148	0.85805	1		grey				236	ENSMUSG00000001666.8	protein_coding	Ddt	NA	0.0848676	6.92744	0.49322	1		grey				236	ENSMUSG00000001666.8	protein_coding	Ddt	NA	0.212015	6.99778	0.00477645	0.272508		grey				236	ENSMUSG00000001666.8	protein_coding	Ddt	NA	0.117165	7.04016	0.120325
237	ENSMUSG00000001672.14	protein_coding	Marveld3	NA	-0.160803	1.8081	1	1		grey				237	ENSMUSG00000001672.14	protein_coding	Marveld3	NA	0.00941056	1.83009	1	1		grey				237	ENSMUSG00000001672.14	protein_coding	Marveld3	NA	0.392338	1.86395	1	1		grey				237	ENSMUSG00000001672.14	protein_coding	Marveld3	NA	0.225569	1.88508	1
238	ENSMUSG00000001674.11	protein_coding	Ddx18	NA	-0.241079	4.61703	0.194759	1		grey				238	ENSMUSG00000001674.11	protein_coding	Ddx18	NA	-0.17542	4.64076	0.32789	1		grey				238	ENSMUSG00000001674.11	protein_coding	Ddx18	NA	-0.0407366	4.50248	0.896745	1		grey				238	ENSMUSG00000001674.11	protein_coding	Ddx18	NA	-0.102409	4.52864	0.653056
239	ENSMUSG00000001687.15	protein_coding	Ubl3	NA	-0.135483	7.00935	0.496855	1		grey				239	ENSMUSG00000001687.15	protein_coding	Ubl3	NA	-0.230831	6.96134	0.235861	1		grey				239	ENSMUSG00000001687.15	protein_coding	Ubl3	NA	0.14003	7.0251	0.483902	1		grey				239	ENSMUSG00000001687.15	protein_coding	Ubl3	NA	0.237117	6.9763	0.217779
240	ENSMUSG00000001700.9	protein_coding	Gramd3	NA	-0.0805924	4.06922	0.758543	1		grey				240	ENSMUSG00000001700.9	protein_coding	Gramd3	NA	-0.169949	4.02912	0.482526	1		grey				240	ENSMUSG00000001700.9	protein_coding	Gramd3	NA	-0.0254974	4.04079	1	1		grey				240	ENSMUSG00000001700.9	protein_coding	Gramd3	NA	0.0678222	3.9993	0.811546
241	ENSMUSG00000001707.7	protein_coding	Eef1e1	NA	-0.0982629	6.07602	0.304229	1		grey				241	ENSMUSG00000001707.7	protein_coding	Eef1e1	NA	-0.275704	5.99237	0.00937793	0.881814		grey				241	ENSMUSG00000001707.7	protein_coding	Eef1e1	NA	-0.0758181	6.00397	0.50537	1		grey				241	ENSMUSG00000001707.7	protein_coding	Eef1e1	NA	0.104936	5.91508	0.359453
242	ENSMUSG00000001729.14	protein_coding	Akt1	NA	-0.173227	4.86866	0.287115	1		grey				242	ENSMUSG00000001729.14	protein_coding	Akt1	NA	0.0176876	4.95047	0.956678	1		grey				242	ENSMUSG00000001729.14	protein_coding	Akt1	NA	0.288505	4.94053	0.0787417	1		grey				242	ENSMUSG00000001729.14	protein_coding	Akt1	NA	0.101583	5.0192	0.558157
243	ENSMUSG00000001741.11	protein_coding	Il16	NA	0.0350684	4.79648	0.817273	1		grey				243	ENSMUSG00000001741.11	protein_coding	Il16	NA	0.165411	4.85426	0.309412	1		grey				243	ENSMUSG00000001741.11	protein_coding	Il16	NA	-0.267027	4.71615	0.150981	1		grey				243	ENSMUSG00000001741.11	protein_coding	Il16	NA	-0.393385	4.77807	0.0224286
244	ENSMUSG00000001750.15	protein_coding	Tcirg1	NA	0.123173	4.04014	0.640731	1		grey				244	ENSMUSG00000001750.15	protein_coding	Tcirg1	NA	0.531295	4.23209	0.0113934	0.969581		grey				244	ENSMUSG00000001750.15	protein_coding	Tcirg1	NA	0.464781	4.32323	0.0252707	0.677727		grey				244	ENSMUSG00000001750.15	protein_coding	Tcirg1	NA	0.0606387	4.48424	0.793495
245	ENSMUSG00000001751.9	protein_coding	Naglu	NA	-0.00550541	3.9979	1	1		grey				245	ENSMUSG00000001751.9	protein_coding	Naglu	NA	0.194486	4.08236	0.444771	1		grey				245	ENSMUSG00000001751.9	protein_coding	Naglu	NA	-0.0630662	3.9865	0.872501	1		grey				245	ENSMUSG00000001751.9	protein_coding	Naglu	NA	-0.259086	4.07242	0.278857
246	ENSMUSG00000001755.12	protein_coding	Coasy	NA	0.0185817	5.05552	0.958369	1		grey				246	ENSMUSG00000001755.12	protein_coding	Coasy	NA	-0.061342	5.01494	0.671526	1		grey				246	ENSMUSG00000001755.12	protein_coding	Coasy	NA	-0.0423539	5.05959	0.833928	1		grey				246	ENSMUSG00000001755.12	protein_coding	Coasy	NA	0.0415636	5.01849	0.790119
247	ENSMUSG00000001761.7	protein_coding	Smo	NA	0.0396883	2.84396	1	1		grey				247	ENSMUSG00000001761.7	protein_coding	Smo	NA	0.130015	2.8714	0.787741	1		grey				247	ENSMUSG00000001761.7	protein_coding	Smo	NA	0.294304	2.97653	0.442711	1		grey				247	ENSMUSG00000001761.7	protein_coding	Smo	NA	0.207858	3.00153	0.614723
248	ENSMUSG00000001763.14	protein_coding	Tspan33	NA	-0.198919	4.03219	0.433796	1		grey				248	ENSMUSG00000001763.14	protein_coding	Tspan33	NA	-0.135876	4.05395	0.641756	1		grey				248	ENSMUSG00000001763.14	protein_coding	Tspan33	NA	0.315645	4.10221	0.168706	1		grey				248	ENSMUSG00000001763.14	protein_coding	Tspan33	NA	0.255791	4.12283	0.316264
249	ENSMUSG00000001767.5	protein_coding	Crnkl1	NA	0.0906698	3.73125	0.789475	1		grey				249	ENSMUSG00000001767.5	protein_coding	Crnkl1	NA	0.136252	3.7473	0.59763	1		grey				249	ENSMUSG00000001767.5	protein_coding	Crnkl1	NA	-0.0231685	3.77508	1	1		grey				249	ENSMUSG00000001767.5	protein_coding	Crnkl1	NA	-0.0647964	3.79052	0.794204
250	ENSMUSG00000001768.15	protein_coding	Rin2	NA	0.183695	4.15343	0.370067	1		grey				250	ENSMUSG00000001768.15	protein_coding	Rin2	NA	0.325131	4.21635	0.1095	1		grey				250	ENSMUSG00000001768.15	protein_coding	Rin2	NA	0.205252	4.33995	0.330837	1		grey				250	ENSMUSG00000001768.15	protein_coding	Rin2	NA	0.0677865	4.39571	0.786191
251	ENSMUSG00000001773.13	protein_coding	Folh1	NA	-0.0327363	2.71942	1	1		grey				251	ENSMUSG00000001773.13	protein_coding	Folh1	NA	0.269824	2.81641	0.488525	1		grey				251	ENSMUSG00000001773.13	protein_coding	Folh1	NA	0.318435	2.83241	0.488525	1		grey				251	ENSMUSG00000001773.13	protein_coding	Folh1	NA	0.0197647	2.9232	1
252	ENSMUSG00000001774.7	protein_coding	Chordc1	NA	0.096956	5.25007	0.46589	1		grey				252	ENSMUSG00000001774.7	protein_coding	Chordc1	NA	-0.0386484	5.18248	0.881228	1		grey				252	ENSMUSG00000001774.7	protein_coding	Chordc1	NA	0.0305326	5.32749	0.849501	1		grey				252	ENSMUSG00000001774.7	protein_coding	Chordc1	NA	0.170131	5.26222	0.243817
253	ENSMUSG00000001783.3	protein_coding	Rtcb	NA	-0.0712379	7.05022	0.317553	1		grey				253	ENSMUSG00000001783.3	protein_coding	Rtcb	NA	-0.0768656	7.04402	0.284788	1		grey				253	ENSMUSG00000001783.3	protein_coding	Rtcb	NA	-0.0405953	7.00814	0.60614	1		grey				253	ENSMUSG00000001783.3	protein_coding	Rtcb	NA	-0.0309016	7.00158	0.698499
254	ENSMUSG00000001785.11	protein_coding	Pwp1	NA	0.119307	4.90619	0.472019	1		grey				254	ENSMUSG00000001785.11	protein_coding	Pwp1	NA	0.0709253	4.87931	0.695913	1		grey				254	ENSMUSG00000001785.11	protein_coding	Pwp1	NA	-0.257535	4.86486	0.126595	1		grey				254	ENSMUSG00000001785.11	protein_coding	Pwp1	NA	-0.205165	4.8368	0.230328
255	ENSMUSG00000001786.14	protein_coding	Fbxo7	NA	-0.133794	5.19898	0.347501	1		grey				255	ENSMUSG00000001786.14	protein_coding	Fbxo7	NA	-0.0555439	5.23073	0.660247	1		grey				255	ENSMUSG00000001786.14	protein_coding	Fbxo7	NA	0.16933	5.23094	0.257731	1		grey				255	ENSMUSG00000001786.14	protein_coding	Fbxo7	NA	0.09508	5.26227	0.496661
256	ENSMUSG00000001794.12	protein_coding	Capns1	NA	-0.127251	5.64965	0.284175	1		grey				256	ENSMUSG00000001794.12	protein_coding	Capns1	NA	0.144293	5.77624	0.246547	1		grey				256	ENSMUSG00000001794.12	protein_coding	Capns1	NA	0.399389	5.8045	0.00247531	0.180414		grey				256	ENSMUSG00000001794.12	protein_coding	Capns1	NA	0.13196	5.91938	0.291678
257	ENSMUSG00000001802.16	protein_coding	Lrp3	NA	0.0277308	4.23862	0.942823	1		grey				257	ENSMUSG00000001802.16	protein_coding	Lrp3	NA	0.114772	4.27393	0.620942	1		grey				257	ENSMUSG00000001802.16	protein_coding	Lrp3	NA	0.191669	4.35267	0.370019	1		grey				257	ENSMUSG00000001802.16	protein_coding	Lrp3	NA	0.108607	4.38548	0.634194
258	ENSMUSG00000001827.11	protein_coding	Folr1	NA	0.142864	6.60905	0.858108	1		grey				258	ENSMUSG00000001827.11	protein_coding	Folr1	NA	0.072292	6.56943	0.931245	1		grey				258	ENSMUSG00000001827.11	protein_coding	Folr1	NA	-0.22325	6.57277	0.735542	1		grey				258	ENSMUSG00000001827.11	protein_coding	Folr1	NA	-0.143656	6.52957	0.841799
259	ENSMUSG00000001829.16	protein_coding	Clpb	NA	-0.0746639	5.98438	0.504781	1		grey				259	ENSMUSG00000001829.16	protein_coding	Clpb	NA	0.0498041	6.04022	0.689813	1		grey				259	ENSMUSG00000001829.16	protein_coding	Clpb	NA	-0.085431	5.92415	0.469147	1		grey				259	ENSMUSG00000001829.16	protein_coding	Clpb	NA	-0.205894	5.98304	0.0623565
260	ENSMUSG00000001833.16	protein_coding	2021-09-07	NA	0.0965104	7.87873	0.356267	1		grey				260	ENSMUSG00000001833.16	protein_coding	2021-09-07	NA	0.0132306	7.83252	0.883402	1		grey				260	ENSMUSG00000001833.16	protein_coding	2021-09-07	NA	0.0189469	7.95059	0.729871	1		grey				260	ENSMUSG00000001833.16	protein_coding	2021-09-07	NA	0.107525	7.90592	0.0645691
261	ENSMUSG00000001844.10	protein_coding	Zdhhc4	NA	0.00444258	5.95529	1	1		grey				261	ENSMUSG00000001844.10	protein_coding	Zdhhc4	NA	0.0862661	5.99201	0.438054	1		grey				261	ENSMUSG00000001844.10	protein_coding	Zdhhc4	NA	-0.0329747	5.95711	0.792085	1		grey				261	ENSMUSG00000001844.10	protein_coding	Zdhhc4	NA	-0.110791	5.99396	0.316712
262	ENSMUSG00000001847.14	protein_coding	Rac1	NA	-0.215028	8.3646	0.603731	1		grey				262	ENSMUSG00000001847.14	protein_coding	Rac1	NA	-0.284482	8.32917	0.446451	1		grey				262	ENSMUSG00000001847.14	protein_coding	Rac1	NA	0.187331	8.36488	0.65615	1		grey				262	ENSMUSG00000001847.14	protein_coding	Rac1	NA	0.256339	8.32885	0.496501
263	ENSMUSG00000001855.15	protein_coding	Nup214	NA	0.0407771	3.80847	0.931736	1		grey				263	ENSMUSG00000001855.15	protein_coding	Nup214	NA	0.207251	3.87705	0.45357	1		grey				263	ENSMUSG00000001855.15	protein_coding	Nup214	NA	0.127538	3.89477	0.677204	1		grey				263	ENSMUSG00000001855.15	protein_coding	Nup214	NA	-0.0349724	3.95993	0.935419
264	ENSMUSG00000001864.13	protein_coding	Aif1l	NA	-0.0578318	4.00252	0.937051	1		grey				264	ENSMUSG00000001864.13	protein_coding	Aif1l	NA	-0.182459	3.94813	0.518117	1		grey				264	ENSMUSG00000001864.13	protein_coding	Aif1l	NA	0.0545957	4.01766	0.937051	1		grey				264	ENSMUSG00000001864.13	protein_coding	Aif1l	NA	0.18318	3.96314	0.518117
265	ENSMUSG00000001870.15	protein_coding	Ltbp1	NA	0.208792	2.81099	0.677857	1		grey				265	ENSMUSG00000001870.15	protein_coding	Ltbp1	NA	0.173482	2.79567	0.779802	1		grey				265	ENSMUSG00000001870.15	protein_coding	Ltbp1	NA	-0.204989	2.83008	0.677857	1		grey				265	ENSMUSG00000001870.15	protein_coding	Ltbp1	NA	-0.16582	2.81451	0.779802
266	ENSMUSG00000001891.16	protein_coding	Ugp2	NA	-0.030993	5.773	0.872731	1		grey				266	ENSMUSG00000001891.16	protein_coding	Ugp2	NA	-0.0796222	5.7462	0.571255	1		grey				266	ENSMUSG00000001891.16	protein_coding	Ugp2	NA	-0.0228507	5.76564	0.8717	1		grey				266	ENSMUSG00000001891.16	protein_coding	Ugp2	NA	0.0297789	5.73838	0.838569
267	ENSMUSG00000001901.15	protein_coding	Kcnh6	NA	-0.205492	1.8726	1	1		grey				267	ENSMUSG00000001901.15	protein_coding	Kcnh6	NA	-0.0912182	1.88772	1	1		grey				267	ENSMUSG00000001901.15	protein_coding	Kcnh6	NA	0.319612	1.91077	0.774422	1		grey				267	ENSMUSG00000001901.15	protein_coding	Kcnh6	NA	0.208833	1.92544	1
268	ENSMUSG00000001909.15	protein_coding	Trmt1	NA	-0.0707399	5.9409	0.522037	1		grey				268	ENSMUSG00000001909.15	protein_coding	Trmt1	NA	-0.0369683	5.95298	0.736118	1		grey				268	ENSMUSG00000001909.15	protein_coding	Trmt1	NA	0.115855	5.97822	0.313331	1		grey				268	ENSMUSG00000001909.15	protein_coding	Trmt1	NA	0.0860865	5.99002	0.457381
269	ENSMUSG00000001910.4	protein_coding	Nacc1	NA	0.0597832	3.78246	0.794204	1		grey				269	ENSMUSG00000001910.4	protein_coding	Nacc1	NA	0.158016	3.82087	0.548669	1		grey				269	ENSMUSG00000001910.4	protein_coding	Nacc1	NA	0.117002	3.87258	0.736466	1		grey				269	ENSMUSG00000001910.4	protein_coding	Nacc1	NA	0.0227272	3.9089	1
270	ENSMUSG00000001911.16	protein_coding	Nfix	NA	-0.117613	7.64425	0.254769	1		grey				270	ENSMUSG00000001911.16	protein_coding	Nfix	NA	-0.115267	7.64198	0.290154	1		grey				270	ENSMUSG00000001911.16	protein_coding	Nfix	NA	-0.0592998	7.57414	0.379849	1		grey				270	ENSMUSG00000001911.16	protein_coding	Nfix	NA	-0.057211	7.57169	0.454434
271	ENSMUSG00000001918.17	protein_coding	Slc1a5	NA	0.401148	2.33362	0.571621	1		grey				271	ENSMUSG00000001918.17	protein_coding	Slc1a5	NA	0.329081	2.31031	0.701132	1		grey				271	ENSMUSG00000001918.17	protein_coding	Slc1a5	NA	0.71287	2.6737	0.126339	1		grey				271	ENSMUSG00000001918.17	protein_coding	Slc1a5	NA	0.78867	2.65448	0.0884702
272	ENSMUSG00000001924.15	protein_coding	Uba1	NA	0.138223	7.68136	0.232976	1		grey				272	ENSMUSG00000001924.15	protein_coding	Uba1	NA	0.0166657	7.61571	0.866235	1		grey				272	ENSMUSG00000001924.15	protein_coding	Uba1	NA	-0.184494	7.67425	0.00204805	0.158365		grey				272	ENSMUSG00000001924.15	protein_coding	Uba1	NA	-0.0590426	7.60725	0.33965
273	ENSMUSG00000001930.17	protein_coding	Vwf	NA	0.324949	3.15024	0.416091	1		grey				273	ENSMUSG00000001930.17	protein_coding	Vwf	NA	0.757328	3.33622	0.0192191	1		grey				273	ENSMUSG00000001930.17	protein_coding	Vwf	NA	0.856078	3.65204	0.00594174	0.315053		grey				273	ENSMUSG00000001930.17	protein_coding	Vwf	NA	0.424989	3.78666	0.126153
274	ENSMUSG00000001942.7	protein_coding	Siae	NA	0.0881145	3.58565	0.704475	1		grey				274	ENSMUSG00000001942.7	protein_coding	Siae	NA	0.0578415	3.56972	0.848245	1		grey				274	ENSMUSG00000001942.7	protein_coding	Siae	NA	-0.018699	3.63024	1	1		grey				274	ENSMUSG00000001942.7	protein_coding	Siae	NA	0.0155151	3.61438	1
275	ENSMUSG00000001943.7	protein_coding	Vsig2	NA	0.222278	1.99116	0.803629	1		grey				275	ENSMUSG00000001943.7	protein_coding	Vsig2	NA	0.162503	1.97676	1	1		grey				275	ENSMUSG00000001943.7	protein_coding	Vsig2	NA	-0.190199	2.01463	0.803629	1		grey				275	ENSMUSG00000001943.7	protein_coding	Vsig2	NA	-0.126891	2.00007	1
276	ENSMUSG00000001946.13	protein_coding	Esam	NA	0.0226612	4.89978	0.955887	1		grey				276	ENSMUSG00000001946.13	protein_coding	Esam	NA	0.189925	4.97566	0.282074	1		grey				276	ENSMUSG00000001946.13	protein_coding	Esam	NA	-0.0362528	4.90872	0.867795	1		grey				276	ENSMUSG00000001946.13	protein_coding	Esam	NA	-0.199522	4.98492	0.235321
277	ENSMUSG00000001948.9	protein_coding	Spa17	NA	-0.126928	3.31345	0.749394	1		grey				277	ENSMUSG00000001948.9	protein_coding	Spa17	NA	-0.366507	3.22857	0.266531	1		grey				277	ENSMUSG00000001948.9	protein_coding	Spa17	NA	-0.0331367	3.27018	1	1		grey				277	ENSMUSG00000001948.9	protein_coding	Spa17	NA	0.210344	3.18136	0.566664
278	ENSMUSG00000001962.8	protein_coding	Fam50a	NA	0.000132764	5.23141	1	1		grey				278	ENSMUSG00000001962.8	protein_coding	Fam50a	NA	0.0393273	5.24582	0.84602	1		grey				278	ENSMUSG00000001962.8	protein_coding	Fam50a	NA	0.091019	5.28912	0.563814	1		grey				278	ENSMUSG00000001962.8	protein_coding	Fam50a	NA	0.0558207	5.30305	0.737824
279	ENSMUSG00000001964.14	protein_coding	Emd	NA	-0.0427037	4.04697	0.81606	1		grey				279	ENSMUSG00000001964.14	protein_coding	Emd	NA	-0.0643713	4.03489	0.755725	1		grey				279	ENSMUSG00000001964.14	protein_coding	Emd	NA	-0.0286298	4.03249	1	1		grey				279	ENSMUSG00000001964.14	protein_coding	Emd	NA	-0.0029962	4.0197	1
280	ENSMUSG00000001983.7	protein_coding	Taco1	NA	0.133117	3.07448	0.809988	1		grey				280	ENSMUSG00000001983.7	protein_coding	Taco1	NA	0.188464	3.09206	0.72026	1		grey				280	ENSMUSG00000001983.7	protein_coding	Taco1	NA	-0.0809925	3.10929	0.904995	1		grey				280	ENSMUSG00000001983.7	protein_coding	Taco1	NA	-0.132433	3.12634	0.812629
281	ENSMUSG00000001985.9	protein_coding	Grik3	NA	-0.0791615	2.2792	1	1		grey				281	ENSMUSG00000001985.9	protein_coding	Grik3	NA	-0.0455659	2.28453	1	1		grey				281	ENSMUSG00000001985.9	protein_coding	Grik3	NA	0.243228	2.33925	0.850567	1		grey				281	ENSMUSG00000001985.9	protein_coding	Grik3	NA	0.213371	2.34413	0.850567
282	ENSMUSG00000001986.16	protein_coding	Gria3	NA	0.0327126	5.56868	0.729412	1		grey				282	ENSMUSG00000001986.16	protein_coding	Gria3	NA	0.0465566	5.57041	0.681159	1		grey				282	ENSMUSG00000001986.16	protein_coding	Gria3	NA	-0.20954	5.50889	0.11032	1		grey				282	ENSMUSG00000001986.16	protein_coding	Gria3	NA	-0.216787	5.51066	0.101104
283	ENSMUSG00000001988.8	protein_coding	Npas1	NA	0.0507433	4.21574	0.885052	1		grey				283	ENSMUSG00000001988.8	protein_coding	Npas1	NA	0.0621635	4.21708	0.885052	1		grey				283	ENSMUSG00000001988.8	protein_coding	Npas1	NA	-0.207103	4.16756	0.372729	1		grey				283	ENSMUSG00000001988.8	protein_coding	Npas1	NA	-0.214551	4.1689	0.372729
284	ENSMUSG00000001995.8	protein_coding	Sipa1l2	NA	0.232744	2.82362	0.583193	1		grey				284	ENSMUSG00000001995.8	protein_coding	Sipa1l2	NA	0.317342	2.85071	0.496689	1		grey				284	ENSMUSG00000001995.8	protein_coding	Sipa1l2	NA	0.0914752	2.9447	1	1		grey				284	ENSMUSG00000001995.8	protein_coding	Sipa1l2	NA	0.0107527	2.96957	1
285	ENSMUSG00000001998.15	protein_coding	Ap4e1	NA	-0.0981298	2.26517	1	1		grey				285	ENSMUSG00000001998.15	protein_coding	Ap4e1	NA	-0.0669001	2.2698	1	1		grey				285	ENSMUSG00000001998.15	protein_coding	Ap4e1	NA	-0.418319	2.17243	0.663644	1		grey				285	ENSMUSG00000001998.15	protein_coding	Ap4e1	NA	-0.44582	2.17734	0.523495
286	ENSMUSG00000001999.15	protein_coding	Blvra	NA	0.0326183	5.21853	0.882953	1		grey				286	ENSMUSG00000001999.15	protein_coding	Blvra	NA	-0.0515545	5.17551	0.689936	1		grey				286	ENSMUSG00000001999.15	protein_coding	Blvra	NA	0.00728235	5.25122	1	1		grey				286	ENSMUSG00000001999.15	protein_coding	Blvra	NA	0.0954512	5.20849	0.519379
287	ENSMUSG00000002006.12	protein_coding	Pdzd4	NA	-0.384044	1.98655	0.803629	1		grey				287	ENSMUSG00000002006.12	protein_coding	Pdzd4	NA	-0.0637694	2.04065	1	1		grey				287	ENSMUSG00000002006.12	protein_coding	Pdzd4	NA	0.382323	2.00429	0.803629	1		grey				287	ENSMUSG00000002006.12	protein_coding	Pdzd4	NA	0.0657306	2.0582	1
288	ENSMUSG00000002007.5	protein_coding	Srpk3	NA	0.108216	2.50986	0.867954	1		grey				288	ENSMUSG00000002007.5	protein_coding	Srpk3	NA	0.152443	2.52004	0.867954	1		grey				288	ENSMUSG00000002007.5	protein_coding	Srpk3	NA	0.185129	2.61234	0.755259	1		grey				288	ENSMUSG00000002007.5	protein_coding	Srpk3	NA	0.144715	2.62161	0.755259
289	ENSMUSG00000002010.17	protein_coding	Idh3g	NA	-0.0547132	8.70667	0.573693	1		grey				289	ENSMUSG00000002010.17	protein_coding	Idh3g	NA	-0.0666135	8.69701	0.499887	1		grey				289	ENSMUSG00000002010.17	protein_coding	Idh3g	NA	-0.0654264	8.66416	0.153471	1		grey				289	ENSMUSG00000002010.17	protein_coding	Idh3g	NA	-0.049769	8.65426	0.316211
290	ENSMUSG00000002012.13	protein_coding	Pnck	NA	-0.173753	7.39289	0.0753231	1		grey				290	ENSMUSG00000002012.13	protein_coding	Pnck	NA	-0.180284	7.38698	0.0957289	1		grey				290	ENSMUSG00000002012.13	protein_coding	Pnck	NA	0.0629882	7.35224	0.512013	1		grey				290	ENSMUSG00000002012.13	protein_coding	Pnck	NA	0.0724623	7.34644	0.501819
291	ENSMUSG00000002014.12	protein_coding	Ssr4	NA	-0.0894872	7.71912	0.297209	1		grey				291	ENSMUSG00000002014.12	protein_coding	Ssr4	NA	-0.0875171	7.71633	0.311741	1		grey				291	ENSMUSG00000002014.12	protein_coding	Ssr4	NA	-0.0112445	7.68453	0.87386	1		grey				291	ENSMUSG00000002014.12	protein_coding	Ssr4	NA	-0.0094893	7.68168	0.904539
292	ENSMUSG00000002015.5	protein_coding	Bcap31	NA	-0.130217	7.00016	0.117406	1		grey				292	ENSMUSG00000002015.5	protein_coding	Bcap31	NA	-0.113576	7.00433	0.165733	1		grey				292	ENSMUSG00000002015.5	protein_coding	Bcap31	NA	0.0607735	6.97906	0.419263	1		grey				292	ENSMUSG00000002015.5	protein_coding	Bcap31	NA	0.0483157	6.9831	0.532759
293	ENSMUSG00000002017.9	protein_coding	Fam98a	NA	0.0335494	3.91494	0.934555	1		grey				293	ENSMUSG00000002017.9	protein_coding	Fam98a	NA	-0.0267773	3.88619	1	1		grey				293	ENSMUSG00000002017.9	protein_coding	Fam98a	NA	-0.0707368	3.91685	0.869108	1		grey				293	ENSMUSG00000002017.9	protein_coding	Fam98a	NA	-0.006452	3.8876	1
294	ENSMUSG00000002028.12	protein_coding	Kmt2a	NA	-0.0808083	2.61145	1	1		grey				294	ENSMUSG00000002028.12	protein_coding	Kmt2a	NA	0.181096	2.68912	0.766023	1		grey				294	ENSMUSG00000002028.12	protein_coding	Kmt2a	NA	0.370047	2.72244	0.461454	1		grey				294	ENSMUSG00000002028.12	protein_coding	Kmt2a	NA	0.112012	2.79505	0.887742
295	ENSMUSG00000002031.11	protein_coding	Ift46	NA	-0.175708	6.50191	0.0642144	1		grey				295	ENSMUSG00000002031.11	protein_coding	Ift46	NA	-0.101194	6.53409	0.319869	1		grey				295	ENSMUSG00000002031.11	protein_coding	Ift46	NA	-0.0137157	6.42154	0.923965	1		grey				295	ENSMUSG00000002031.11	protein_coding	Ift46	NA	-0.087188	6.456	0.391377
296	ENSMUSG00000002032.16	protein_coding	Tmem25	NA	0.0551913	6.03034	0.635807	1		grey				296	ENSMUSG00000002032.16	protein_coding	Tmem25	NA	0.088605	6.04309	0.425027	1		grey				296	ENSMUSG00000002032.16	protein_coding	Tmem25	NA	-0.0263206	6.0594	0.827781	1		grey				296	ENSMUSG00000002032.16	protein_coding	Tmem25	NA	-0.0557313	6.0718	0.613593
297	ENSMUSG00000002043.16	protein_coding	Trappc6a	NA	-0.00861499	5.16863	0.960079	1		grey				297	ENSMUSG00000002043.16	protein_coding	Trappc6a	NA	0.195044	5.2628	0.19238	1		grey				297	ENSMUSG00000002043.16	protein_coding	Trappc6a	NA	0.101312	5.22737	0.490427	1		grey				297	ENSMUSG00000002043.16	protein_coding	Trappc6a	NA	-0.0983462	5.3189	0.505603
298	ENSMUSG00000002052.6	protein_coding	Supt6	NA	0.152619	5.00263	0.310337	1		grey				298	ENSMUSG00000002052.6	protein_coding	Supt6	NA	0.179178	5.01193	0.242088	1		grey				298	ENSMUSG00000002052.6	protein_coding	Supt6	NA	-0.120609	5.03438	0.45799	1		grey				298	ENSMUSG00000002052.6	protein_coding	Supt6	NA	-0.143179	5.04333	0.369475
299	ENSMUSG00000002055.9	protein_coding	Spag5	NA	-0.172444	2.43582	0.728359	1		grey				299	ENSMUSG00000002055.9	protein_coding	Spag5	NA	0.170091	2.52795	0.87143	1		grey				299	ENSMUSG00000002055.9	protein_coding	Spag5	NA	0.284313	2.48576	0.607629	1		grey				299	ENSMUSG00000002055.9	protein_coding	Spag5	NA	-0.054373	2.57572	1
300	ENSMUSG00000002058.13	protein_coding	Unc119	NA	-0.126919	4.29391	0.574809	1		grey				300	ENSMUSG00000002058.13	protein_coding	Unc119	NA	0.0704884	4.37642	0.786191	1		grey				300	ENSMUSG00000002058.13	protein_coding	Unc119	NA	0.356758	4.4174	0.0802682	1		grey				300	ENSMUSG00000002058.13	protein_coding	Unc119	NA	0.163333	4.49383	0.434142
301	ENSMUSG00000002059.17	protein_coding	Rab34	NA	-0.0667345	5.11281	0.645614	1		grey				301	ENSMUSG00000002059.17	protein_coding	Rab34	NA	-0.104716	5.09181	0.471444	1		grey				301	ENSMUSG00000002059.17	protein_coding	Rab34	NA	-0.141323	5.03318	0.396317	1		grey				301	ENSMUSG00000002059.17	protein_coding	Rab34	NA	-0.0993489	5.01073	0.557032
302	ENSMUSG00000002064.10	protein_coding	Sdf2	NA	-0.0460727	7.10384	0.580714	1		grey				302	ENSMUSG00000002064.10	protein_coding	Sdf2	NA	-0.0460061	7.1002	0.583734	1		grey				302	ENSMUSG00000002064.10	protein_coding	Sdf2	NA	-0.0247765	7.08388	0.763333	1		grey				302	ENSMUSG00000002064.10	protein_coding	Sdf2	NA	-0.0214984	7.08008	0.80175
303	ENSMUSG00000002068.16	protein_coding	Ccne1	NA	0.0162154	4.50335	1	1		grey				303	ENSMUSG00000002068.16	protein_coding	Ccne1	NA	-0.0494368	4.47061	0.844682	1		grey				303	ENSMUSG00000002068.16	protein_coding	Ccne1	NA	-0.149158	4.46163	0.4667	1		grey				303	ENSMUSG00000002068.16	protein_coding	Ccne1	NA	-0.079525	4.42739	0.688133
304	ENSMUSG00000002076.11	protein_coding	Hsf2bp	NA	-0.363349	1.68979	1	1		grey				304	ENSMUSG00000002076.11	protein_coding	Hsf2bp	NA	0.135835	1.74523	1	1		grey				304	ENSMUSG00000002076.11	protein_coding	Hsf2bp	NA	-0.341922	1.63671	1	1		grey				304	ENSMUSG00000002076.11	protein_coding	Hsf2bp	NA	-0.837644	1.69482	0.687506
305	ENSMUSG00000002083.12	protein_coding	Bbc3	NA	0.180278	3.19397	0.648868	1		grey				305	ENSMUSG00000002083.12	protein_coding	Bbc3	NA	-0.135042	3.07646	0.809988	1		grey				305	ENSMUSG00000002083.12	protein_coding	Bbc3	NA	0.328104	3.40387	0.37245	1		grey				305	ENSMUSG00000002083.12	protein_coding	Bbc3	NA	0.647038	3.30093	0.0750164
306	ENSMUSG00000002102.15	protein_coding	Psmc3	NA	-0.107638	8.13009	0.235142	1		grey				306	ENSMUSG00000002102.15	protein_coding	Psmc3	NA	-0.139515	8.11131	0.139014	1		grey				306	ENSMUSG00000002102.15	protein_coding	Psmc3	NA	-0.0589369	8.0635	0.293046	1		grey				306	ENSMUSG00000002102.15	protein_coding	Psmc3	NA	-0.0236467	8.04389	0.724321
307	ENSMUSG00000002103.15	protein_coding	Acp2	NA	0.0958989	5.13903	0.509823	1		grey				307	ENSMUSG00000002103.15	protein_coding	Acp2	NA	-0.00217933	5.08869	1	1		grey				307	ENSMUSG00000002103.15	protein_coding	Acp2	NA	-0.193699	5.11388	0.21691	1		grey				307	ENSMUSG00000002103.15	protein_coding	Acp2	NA	-0.09163	5.06184	0.564731
308	ENSMUSG00000002104.11	protein_coding	Rapsn	NA	-0.306634	2.10983	0.823814	1		grey				308	ENSMUSG00000002104.11	protein_coding	Rapsn	NA	0.5113	2.30153	0.442106	1		grey				308	ENSMUSG00000002104.11	protein_coding	Rapsn	NA	0.714656	2.23258	0.307492	1		grey				308	ENSMUSG00000002104.11	protein_coding	Rapsn	NA	-0.0994069	2.41139	1
309	ENSMUSG00000002105.15	protein_coding	Slc39a13	NA	-0.0539736	4.42267	0.841295	1		grey				309	ENSMUSG00000002105.15	protein_coding	Slc39a13	NA	0.131506	4.50273	0.518123	1		grey				309	ENSMUSG00000002105.15	protein_coding	Slc39a13	NA	0.158577	4.48789	0.432173	1		grey				309	ENSMUSG00000002105.15	protein_coding	Slc39a13	NA	-0.0229178	4.56523	0.949424
310	ENSMUSG00000002107.18	protein_coding	Celf2	NA	-0.0069125	6.28664	1	1		grey				310	ENSMUSG00000002107.18	protein_coding	Celf2	NA	0.0322792	6.30276	0.71645	1		grey				310	ENSMUSG00000002107.18	protein_coding	Celf2	NA	0.0623585	6.33131	0.582846	1		grey				310	ENSMUSG00000002107.18	protein_coding	Celf2	NA	0.026962	6.3467	0.829091
311	ENSMUSG00000002108.10	protein_coding	Nr1h3	NA	0.204621	2.76605	0.671858	1		grey				311	ENSMUSG00000002108.10	protein_coding	Nr1h3	NA	0.221794	2.76857	0.671858	1		grey				311	ENSMUSG00000002108.10	protein_coding	Nr1h3	NA	0.250025	2.9308	0.602989	1		grey				311	ENSMUSG00000002108.10	protein_coding	Nr1h3	NA	0.236711	2.93272	0.602989
312	ENSMUSG00000002109.14	protein_coding	Ddb2	NA	-0.152071	3.45287	0.687975	1		grey				312	ENSMUSG00000002109.14	protein_coding	Ddb2	NA	0.0918401	3.5439	0.773061	1		grey				312	ENSMUSG00000002109.14	protein_coding	Ddb2	NA	0.0816969	3.44108	0.839261	1		grey				312	ENSMUSG00000002109.14	protein_coding	Ddb2	NA	-0.158262	3.53381	0.627543
313	ENSMUSG00000002111.8	protein_coding	Spi1	NA	0.00408048	3.58625	1	1		grey				313	ENSMUSG00000002111.8	protein_coding	Spi1	NA	0.1969	3.66276	0.585764	1		grey				313	ENSMUSG00000002111.8	protein_coding	Spi1	NA	0.174164	3.67402	0.582631	1		grey				313	ENSMUSG00000002111.8	protein_coding	Spi1	NA	-0.0146998	3.74662	1
314	ENSMUSG00000002129.11	protein_coding	Sf3a1	NA	0.117637	4.95055	0.413694	1		grey				314	ENSMUSG00000002129.11	protein_coding	Sf3a1	NA	0.0864285	4.9317	0.546512	1		grey				314	ENSMUSG00000002129.11	protein_coding	Sf3a1	NA	-0.12071	4.96798	0.480008	1		grey				314	ENSMUSG00000002129.11	protein_coding	Sf3a1	NA	-0.0855138	4.94897	0.622816
315	ENSMUSG00000002147.18	protein_coding	Stat6	NA	-0.0750942	3.08553	1	1		grey				315	ENSMUSG00000002147.18	protein_coding	Stat6	NA	0.337921	3.23874	0.314425	1		grey				315	ENSMUSG00000002147.18	protein_coding	Stat6	NA	0.313066	3.19343	0.422299	1		grey				315	ENSMUSG00000002147.18	protein_coding	Stat6	NA	-0.0960103	3.33756	0.830418
316	ENSMUSG00000002190.13	protein_coding	Clgn	NA	0.0821099	2.74561	0.88545	1		grey				316	ENSMUSG00000002190.13	protein_coding	Clgn	NA	0.174288	2.77299	0.671858	1		grey				316	ENSMUSG00000002190.13	protein_coding	Clgn	NA	-0.246148	2.71576	0.658783	1		grey				316	ENSMUSG00000002190.13	protein_coding	Clgn	NA	-0.33446	2.74392	0.470944
317	ENSMUSG00000002204.8	protein_coding	Napsa	NA	0.124146	1.60085	1	1		grey				317	ENSMUSG00000002204.8	protein_coding	Napsa	NA	1.1515	1.73006	0.289075	1		grey				317	ENSMUSG00000002204.8	protein_coding	Napsa	NA	0.989683	1.753	0.289075	1		grey				317	ENSMUSG00000002204.8	protein_coding	Napsa	NA	-0.0341148	1.87088	1
318	ENSMUSG00000002205.15	protein_coding	Vrk3	NA	-0.105223	5.39329	0.40758	1		grey				318	ENSMUSG00000002205.15	protein_coding	Vrk3	NA	-0.0160339	5.43106	0.891933	1		grey				318	ENSMUSG00000002205.15	protein_coding	Vrk3	NA	-0.0438451	5.33746	0.813128	1		grey				318	ENSMUSG00000002205.15	protein_coding	Vrk3	NA	-0.129032	5.37703	0.376371
319	ENSMUSG00000002210.11	protein_coding	Smg9	NA	0.078731	4.89024	0.656608	1		grey				319	ENSMUSG00000002210.11	protein_coding	Smg9	NA	0.0728554	4.88384	0.696813	1		grey				319	ENSMUSG00000002210.11	protein_coding	Smg9	NA	-0.0414224	4.92239	0.82515	1		grey				319	ENSMUSG00000002210.11	protein_coding	Smg9	NA	-0.0315568	4.91583	0.868198
320	ENSMUSG00000002221.11	protein_coding	Paxip1	NA	0.188945	4.24937	0.350955	1		grey				320	ENSMUSG00000002221.11	protein_coding	Paxip1	NA	0.0439226	4.18016	0.825137	1		grey				320	ENSMUSG00000002221.11	protein_coding	Paxip1	NA	-0.147966	4.2836	0.522787	1		grey				320	ENSMUSG00000002221.11	protein_coding	Paxip1	NA	0.00102051	4.21486	1
321	ENSMUSG00000002222.14	protein_coding	Rmnd5a	NA	-0.00670446	3.60444	1	1		grey				321	ENSMUSG00000002222.14	protein_coding	Rmnd5a	NA	0.207669	3.69019	0.471018	1		grey				321	ENSMUSG00000002222.14	protein_coding	Rmnd5a	NA	0.148281	3.67914	0.64838	1		grey				321	ENSMUSG00000002222.14	protein_coding	Rmnd5a	NA	-0.0621354	3.76146	0.860365
322	ENSMUSG00000002227.15	protein_coding	Mov10	NA	-0.0582593	2.66313	1	1		grey				322	ENSMUSG00000002227.15	protein_coding	Mov10	NA	0.179396	2.73526	0.770899	1		grey				322	ENSMUSG00000002227.15	protein_coding	Mov10	NA	-0.068409	2.64323	1	1		grey				322	ENSMUSG00000002227.15	protein_coding	Mov10	NA	-0.302191	2.71701	0.551539
323	ENSMUSG00000002228.7	protein_coding	Ppm1j	NA	0.604143	1.65042	0.687506	1		grey				323	ENSMUSG00000002228.7	protein_coding	Ppm1j	NA	0.1955	1.60382	1	1		grey				323	ENSMUSG00000002228.7	protein_coding	Ppm1j	NA	0.479237	1.79258	1	1		grey				323	ENSMUSG00000002228.7	protein_coding	Ppm1j	NA	0.890439	1.74944	0.453135
324	ENSMUSG00000002233.13	protein_coding	Rhoc	NA	-0.0450147	4.91915	0.783394	1		grey				324	ENSMUSG00000002233.13	protein_coding	Rhoc	NA	0.0320614	4.95082	0.91361	1		grey				324	ENSMUSG00000002233.13	protein_coding	Rhoc	NA	0.0695655	4.94529	0.701198	1		grey				324	ENSMUSG00000002233.13	protein_coding	Rhoc	NA	-0.00351658	4.97653	1
325	ENSMUSG00000002249.17	protein_coding	Tead3	NA	-0.0828301	1.81457	1	1		grey				325	ENSMUSG00000002249.17	protein_coding	Tead3	NA	-0.0579486	1.81572	1	1		grey				325	ENSMUSG00000002249.17	protein_coding	Tead3	NA	0.531144	1.90854	0.58107	1		grey				325	ENSMUSG00000002249.17	protein_coding	Tead3	NA	0.509633	1.90933	0.58107
326	ENSMUSG00000002250.15	protein_coding	Ppard	NA	0.0433663	1.84203	1	1		grey				326	ENSMUSG00000002250.15	protein_coding	Ppard	NA	0.120815	1.85187	1	1		grey				326	ENSMUSG00000002250.15	protein_coding	Ppard	NA	0.168694	1.89383	1	1		grey				326	ENSMUSG00000002250.15	protein_coding	Ppard	NA	0.094682	1.90316	1
327	ENSMUSG00000002257.7	protein_coding	Def6	NA	-0.128284	2.27923	0.845031	1		grey				327	ENSMUSG00000002257.7	protein_coding	Def6	NA	-0.0581709	2.29311	1	1		grey				327	ENSMUSG00000002257.7	protein_coding	Def6	NA	-0.0936119	2.24447	1	1		grey				327	ENSMUSG00000002257.7	protein_coding	Def6	NA	-0.159979	2.25872	1
328	ENSMUSG00000002265.15	protein_coding	Peg3	NA	-0.0206245	5.06334	1	1		grey				328	ENSMUSG00000002265.15	protein_coding	Peg3	NA	-0.0863162	5.03025	0.711768	1		grey				328	ENSMUSG00000002265.15	protein_coding	Peg3	NA	0.00291636	5.07432	1	1		grey				328	ENSMUSG00000002265.15	protein_coding	Peg3	NA	0.0726046	5.04072	0.673258
329	ENSMUSG00000002274.12	protein_coding	Metrn	NA	-0.195193	4.81724	0.252529	1		grey				329	ENSMUSG00000002274.12	protein_coding	Metrn	NA	0.0250476	4.91152	0.91231	1		grey				329	ENSMUSG00000002274.12	protein_coding	Metrn	NA	0.208352	4.83931	0.230328	1		grey				329	ENSMUSG00000002274.12	protein_coding	Metrn	NA	-0.00789847	4.93317	1
330	ENSMUSG00000002279.18	protein_coding	Lmf1	NA	-0.000381719	4.83244	1	1		grey				330	ENSMUSG00000002279.18	protein_coding	Lmf1	NA	0.0734747	4.86329	0.736427	1		grey				330	ENSMUSG00000002279.18	protein_coding	Lmf1	NA	0.0539459	4.87271	0.778076	1		grey				330	ENSMUSG00000002279.18	protein_coding	Lmf1	NA	-0.0159197	4.90274	0.955614
331	ENSMUSG00000002280.10	protein_coding	Narfl	NA	0.0414681	5.1675	0.880636	1		grey				331	ENSMUSG00000002280.10	protein_coding	Narfl	NA	-0.0236947	5.13308	0.839506	1		grey				331	ENSMUSG00000002280.10	protein_coding	Narfl	NA	-0.133753	5.14049	0.387472	1		grey				331	ENSMUSG00000002280.10	protein_coding	Narfl	NA	-0.0645946	5.10496	0.718463
332	ENSMUSG00000002289.15	protein_coding	Angptl4	NA	-0.0950413	2.74181	0.88545	1		grey				332	ENSMUSG00000002289.15	protein_coding	Angptl4	NA	0.0773969	2.79363	1	1		grey				332	ENSMUSG00000002289.15	protein_coding	Angptl4	NA	0.247341	2.80943	0.575909	1		grey				332	ENSMUSG00000002289.15	protein_coding	Angptl4	NA	0.0787808	2.85915	0.891941
333	ENSMUSG00000002297.15	protein_coding	Dbf4	NA	-0.442923	1.76269	1	1		grey				333	ENSMUSG00000002297.15	protein_coding	Dbf4	NA	-0.683698	1.73539	0.726569	1		grey				333	ENSMUSG00000002297.15	protein_coding	Dbf4	NA	0.438611	1.78059	1	1		grey				333	ENSMUSG00000002297.15	protein_coding	Dbf4	NA	0.682426	1.75306	0.726569
334	ENSMUSG00000002307.15	protein_coding	Daxx	NA	0.104532	4.58684	0.616747	1		grey				334	ENSMUSG00000002307.15	protein_coding	Daxx	NA	0.278597	4.66698	0.129723	1		grey				334	ENSMUSG00000002307.15	protein_coding	Daxx	NA	-0.00986929	4.64389	1	1		grey				334	ENSMUSG00000002307.15	protein_coding	Daxx	NA	-0.179947	4.72156	0.310065
335	ENSMUSG00000002308.15	protein_coding	Cd320	NA	-0.138367	5.52968	0.255402	1		grey				335	ENSMUSG00000002308.15	protein_coding	Cd320	NA	-0.118632	5.53502	0.315785	1		grey				335	ENSMUSG00000002308.15	protein_coding	Cd320	NA	0.000854862	5.47657	1	1		grey				335	ENSMUSG00000002308.15	protein_coding	Cd320	NA	-0.0148775	5.48201	0.964318
336	ENSMUSG00000002319.15	protein_coding	Ipo4	NA	0.0179009	6.24065	0.845086	1		grey				336	ENSMUSG00000002319.15	protein_coding	Ipo4	NA	0.143393	6.29948	0.176193	1		grey				336	ENSMUSG00000002319.15	protein_coding	Ipo4	NA	0.220461	6.3775	0.105469	1		grey				336	ENSMUSG00000002319.15	protein_coding	Ipo4	NA	0.0985437	6.43103	0.491227
337	ENSMUSG00000002320.15	protein_coding	Tm9sf1	NA	0.0862487	5.54382	0.485725	1		grey				337	ENSMUSG00000002320.15	protein_coding	Tm9sf1	NA	0.0310277	5.51277	0.825746	1		grey				337	ENSMUSG00000002320.15	protein_coding	Tm9sf1	NA	-0.150668	5.53231	0.252641	1		grey				337	ENSMUSG00000002320.15	protein_coding	Tm9sf1	NA	-0.0914472	5.50064	0.50473
338	ENSMUSG00000002324.7	protein_coding	Rec8	NA	-0.120015	2.16405	1	1		grey				338	ENSMUSG00000002324.7	protein_coding	Rec8	NA	-0.210123	2.14282	1	1		grey				338	ENSMUSG00000002324.7	protein_coding	Rec8	NA	-0.0577714	2.14346	1	1		grey				338	ENSMUSG00000002324.7	protein_coding	Rec8	NA	0.0359815	2.1214	1
339	ENSMUSG00000002325.14	protein_coding	Irf9	NA	-0.000435773	3.03665	1	1		grey				339	ENSMUSG00000002325.14	protein_coding	Irf9	NA	0.376946	3.17654	0.301985	1		grey				339	ENSMUSG00000002325.14	protein_coding	Irf9	NA	0.404759	3.20642	0.254416	1		grey				339	ENSMUSG00000002325.14	protein_coding	Irf9	NA	0.0313087	3.33264	1
340	ENSMUSG00000002326.5	protein_coding	Gmpr2	NA	-0.0976263	5.23965	0.464828	1		grey				340	ENSMUSG00000002326.5	protein_coding	Gmpr2	NA	-0.0899797	5.23946	0.495637	1		grey				340	ENSMUSG00000002326.5	protein_coding	Gmpr2	NA	-0.0256268	5.19584	0.881228	1		grey				340	ENSMUSG00000002326.5	protein_coding	Gmpr2	NA	-0.0292766	5.19551	0.881228
341	ENSMUSG00000002329.6	protein_coding	Mdp1	NA	-0.0159191	6.01211	0.854508	1		grey				341	ENSMUSG00000002329.6	protein_coding	Mdp1	NA	0.00734668	6.01935	1	1		grey				341	ENSMUSG00000002329.6	protein_coding	Mdp1	NA	-0.0277618	6.00506	0.824305	1		grey				341	ENSMUSG00000002329.6	protein_coding	Mdp1	NA	-0.04702	6.01237	0.712502
342	ENSMUSG00000002332.15	protein_coding	Dhrs1	NA	-0.0634884	6.92713	0.426682	1		grey				342	ENSMUSG00000002332.15	protein_coding	Dhrs1	NA	-0.0910645	6.91039	0.261641	1		grey				342	ENSMUSG00000002332.15	protein_coding	Dhrs1	NA	-0.0149294	6.90192	0.872367	1		grey				342	ENSMUSG00000002332.15	protein_coding	Dhrs1	NA	0.0166695	6.88445	0.850515
343	ENSMUSG00000002341.8	protein_coding	Ncan	NA	0.0324936	6.41233	0.799605	1		grey				343	ENSMUSG00000002341.8	protein_coding	Ncan	NA	-0.214713	6.29194	0.0221982	1		grey				343	ENSMUSG00000002341.8	protein_coding	Ncan	NA	-0.383615	6.26872	9.32627e-05	0.0184503	Yes	red				343	ENSMUSG00000002341.8	protein_coding	Ncan	NA	-0.132403	6.13379	0.203879
344	ENSMUSG00000002342.17	protein_coding	Tmem161a	NA	0.015266	5.49948	0.964741	1		grey				344	ENSMUSG00000002342.17	protein_coding	Tmem161a	NA	0.0290624	5.50209	0.859786	1		grey				344	ENSMUSG00000002342.17	protein_coding	Tmem161a	NA	-0.0661739	5.49095	0.623339	1		grey				344	ENSMUSG00000002342.17	protein_coding	Tmem161a	NA	-0.0759695	5.49351	0.592485
345	ENSMUSG00000002343.11	protein_coding	Armc6	NA	-0.00427976	5.67259	0.933884	1		grey				345	ENSMUSG00000002343.11	protein_coding	Armc6	NA	-0.0737101	5.63602	0.528385	1		grey				345	ENSMUSG00000002343.11	protein_coding	Armc6	NA	-0.107383	5.6344	0.396726	1		grey				345	ENSMUSG00000002343.11	protein_coding	Armc6	NA	-0.0339487	5.59636	0.796794
346	ENSMUSG00000002345.17	protein_coding	Borcs8	NA	-0.114895	6.79178	0.275462	1		grey				346	ENSMUSG00000002345.17	protein_coding	Borcs8	NA	-0.0269583	6.83112	0.784129	1		grey				346	ENSMUSG00000002345.17	protein_coding	Borcs8	NA	0.0920532	6.79662	0.265968	1		grey				346	ENSMUSG00000002345.17	protein_coding	Borcs8	NA	0.0068375	6.83617	0.940845
347	ENSMUSG00000002346.16	protein_coding	Slc25a42	NA	0.214182	4.11856	0.29015	1		grey				347	ENSMUSG00000002346.16	protein_coding	Slc25a42	NA	0.158756	4.08956	0.444771	1		grey				347	ENSMUSG00000002346.16	protein_coding	Slc25a42	NA	-0.078134	4.19181	0.768912	1		grey				347	ENSMUSG00000002346.16	protein_coding	Slc25a42	NA	-0.0187419	4.16357	1
348	ENSMUSG00000002365.9	protein_coding	Snx9	NA	-0.0786557	2.75355	1	1		grey				348	ENSMUSG00000002365.9	protein_coding	Snx9	NA	-0.0547975	2.7579	1	1		grey				348	ENSMUSG00000002365.9	protein_coding	Snx9	NA	0.157275	2.79682	0.779802	1		grey				348	ENSMUSG00000002365.9	protein_coding	Snx9	NA	0.137276	2.80083	0.779802
349	ENSMUSG00000002372.8	protein_coding	Ranbp3	NA	-0.00746512	6.13698	0.916266	1		grey				349	ENSMUSG00000002372.8	protein_coding	Ranbp3	NA	-0.0843409	6.09648	0.374307	1		grey				349	ENSMUSG00000002372.8	protein_coding	Ranbp3	NA	-0.0897916	6.10457	0.411935	1		grey				349	ENSMUSG00000002372.8	protein_coding	Ranbp3	NA	-0.00890933	6.06266	0.971134
350	ENSMUSG00000002379.6	protein_coding	Ndufa11	NA	-0.0937554	7.30915	0.344307	1		grey				350	ENSMUSG00000002379.6	protein_coding	Ndufa11	NA	-0.114848	7.29511	0.244295	1		grey				350	ENSMUSG00000002379.6	protein_coding	Ndufa11	NA	-0.00591591	7.27622	0.962618	1		grey				350	ENSMUSG00000002379.6	protein_coding	Ndufa11	NA	0.019426	7.26178	0.777697
351	ENSMUSG00000002393.14	protein_coding	Nr2f6	NA	-0.218843	3.55056	0.500908	1		grey				351	ENSMUSG00000002393.14	protein_coding	Nr2f6	NA	-0.168627	3.56557	0.63387	1		grey				351	ENSMUSG00000002393.14	protein_coding	Nr2f6	NA	0.40057	3.64722	0.206849	1		grey				351	ENSMUSG00000002393.14	protein_coding	Nr2f6	NA	0.355157	3.66118	0.277004
352	ENSMUSG00000002395.14	protein_coding	Use1	NA	-0.120349	7.36647	0.218731	1		grey				352	ENSMUSG00000002395.14	protein_coding	Use1	NA	-0.0409597	7.40129	0.662287	1		grey				352	ENSMUSG00000002395.14	protein_coding	Use1	NA	0.120427	7.3826	0.0705	1		grey				352	ENSMUSG00000002395.14	protein_coding	Use1	NA	0.044365	7.41732	0.504382
353	ENSMUSG00000002396.8	protein_coding	Ocel1	NA	-0.133021	3.39555	0.757257	1		grey				353	ENSMUSG00000002396.8	protein_coding	Ocel1	NA	-0.04164	3.42642	1	1		grey				353	ENSMUSG00000002396.8	protein_coding	Ocel1	NA	0.0469701	3.37899	1	1		grey				353	ENSMUSG00000002396.8	protein_coding	Ocel1	NA	-0.0404741	3.41039	0.917947
354	ENSMUSG00000002409.17	protein_coding	Dyrk1b	NA	-0.00279565	4.26115	1	1		grey				354	ENSMUSG00000002409.17	protein_coding	Dyrk1b	NA	-0.0310362	4.24545	0.943115	1		grey				354	ENSMUSG00000002409.17	protein_coding	Dyrk1b	NA	-0.252475	4.17313	0.266408	1		grey				354	ENSMUSG00000002409.17	protein_coding	Dyrk1b	NA	-0.220261	4.15611	0.332845
355	ENSMUSG00000002413.15	protein_coding	Braf	NA	0.049497	4.44056	0.790844	1		grey				355	ENSMUSG00000002413.15	protein_coding	Braf	NA	0.0834564	4.45242	0.597398	1		grey				355	ENSMUSG00000002413.15	protein_coding	Braf	NA	-0.132532	4.42353	0.546186	1		grey				355	ENSMUSG00000002413.15	protein_coding	Braf	NA	-0.162514	4.43547	0.424092
356	ENSMUSG00000002416.13	protein_coding	Ndufb2	NA	-0.14265	9.20306	0.195896	1		grey				356	ENSMUSG00000002416.13	protein_coding	Ndufb2	NA	-0.0602549	9.23877	0.572795	1		grey				356	ENSMUSG00000002416.13	protein_coding	Ndufb2	NA	0.0149374	9.15474	0.774662	1		grey				356	ENSMUSG00000002416.13	protein_coding	Ndufb2	NA	-0.0638411	9.19221	0.172562
357	ENSMUSG00000002428.12	protein_coding	Hltf	NA	0.269108	2.9632	0.442711	1		grey				357	ENSMUSG00000002428.12	protein_coding	Hltf	NA	0.281919	2.96467	0.442711	1		grey				357	ENSMUSG00000002428.12	protein_coding	Hltf	NA	-0.166052	3.01333	0.708035	1		grey				357	ENSMUSG00000002428.12	protein_coding	Hltf	NA	-0.174977	3.01449	0.708035
358	ENSMUSG00000002455.14	protein_coding	Prpf6	NA	0.158073	5.53641	0.189388	1		grey				358	ENSMUSG00000002455.14	protein_coding	Prpf6	NA	0.0335835	5.47136	0.754164	1		grey				358	ENSMUSG00000002455.14	protein_coding	Prpf6	NA	-0.0829329	5.58937	0.546444	1		grey				358	ENSMUSG00000002455.14	protein_coding	Prpf6	NA	0.0455555	5.52572	0.757909
359	ENSMUSG00000002458.13	protein_coding	Rgs19	NA	-0.0800212	5.9768	0.435516	1		grey				359	ENSMUSG00000002458.13	protein_coding	Rgs19	NA	-0.0274112	5.99793	0.768149	1		grey				359	ENSMUSG00000002458.13	protein_coding	Rgs19	NA	-0.0688086	5.91972	0.56712	1		grey				359	ENSMUSG00000002458.13	protein_coding	Rgs19	NA	-0.117415	5.94195	0.307126
360	ENSMUSG00000002459.17	protein_coding	Rgs20	NA	-0.0424354	4.6024	0.852001	1		grey				360	ENSMUSG00000002459.17	protein_coding	Rgs20	NA	-0.0710304	4.58597	0.754916	1		grey				360	ENSMUSG00000002459.17	protein_coding	Rgs20	NA	-0.0249002	4.58896	0.949826	1		grey				360	ENSMUSG00000002459.17	protein_coding	Rgs20	NA	0.00767828	4.57214	1
361	ENSMUSG00000002475.15	protein_coding	Abhd3	NA	-0.0650632	6.20504	0.494113	1		grey				361	ENSMUSG00000002475.15	protein_coding	Abhd3	NA	0.0945541	6.27944	0.368905	1		grey				361	ENSMUSG00000002475.15	protein_coding	Abhd3	NA	0.121576	6.24758	0.22267	1		grey				361	ENSMUSG00000002475.15	protein_coding	Abhd3	NA	-0.0340324	6.32034	0.741669
362	ENSMUSG00000002477.4	protein_coding	Snrpd1	NA	0.0565646	6.79771	0.658764	1		grey				362	ENSMUSG00000002477.4	protein_coding	Snrpd1	NA	-0.1814	6.67816	0.0551105	1		grey				362	ENSMUSG00000002477.4	protein_coding	Snrpd1	NA	0.0176844	6.84866	0.87714	1		grey				362	ENSMUSG00000002477.4	protein_coding	Snrpd1	NA	0.262521	6.73228	0.00518109
363	ENSMUSG00000002486.15	protein_coding	Tchp	NA	0.0985418	3.08856	0.904995	1		grey				363	ENSMUSG00000002486.15	protein_coding	Tchp	NA	-0.0679787	3.02645	0.902178	1		grey				363	ENSMUSG00000002486.15	protein_coding	Tchp	NA	0.0418166	3.15482	1	1		grey				363	ENSMUSG00000002486.15	protein_coding	Tchp	NA	0.212224	3.0945	0.630529
364	ENSMUSG00000002489.15	protein_coding	Tiam1	NA	-0.0319524	4.98152	0.872036	1		grey				364	ENSMUSG00000002489.15	protein_coding	Tiam1	NA	-0.219759	4.89523	0.183444	1		grey				364	ENSMUSG00000002489.15	protein_coding	Tiam1	NA	0.153349	5.0542	0.38448	1		grey				364	ENSMUSG00000002489.15	protein_coding	Tiam1	NA	0.34466	4.97096	0.0584563
365	ENSMUSG00000002496.9	protein_coding	Tsc2	NA	0.23391	4.95735	0.114946	1		grey				365	ENSMUSG00000002496.9	protein_coding	Tsc2	NA	0.262297	4.96768	0.0832831	1		grey				365	ENSMUSG00000002496.9	protein_coding	Tsc2	NA	-0.182807	4.998	0.259383	1		grey				365	ENSMUSG00000002496.9	protein_coding	Tsc2	NA	-0.207208	5.00786	0.199309
366	ENSMUSG00000002504.14	protein_coding	Slc9a3r2	NA	-0.0694588	5.8028	0.501112	1		grey				366	ENSMUSG00000002504.14	protein_coding	Slc9a3r2	NA	-0.121456	5.77497	0.280661	1		grey				366	ENSMUSG00000002504.14	protein_coding	Slc9a3r2	NA	-0.0887493	5.74176	0.463653	1		grey				366	ENSMUSG00000002504.14	protein_coding	Slc9a3r2	NA	-0.0327467	5.71236	0.805102
367	ENSMUSG00000002524.15	protein_coding	Puf60	NA	-0.0609854	7.75022	0.484104	1		grey				367	ENSMUSG00000002524.15	protein_coding	Puf60	NA	-0.136202	7.71023	0.130824	1		grey				367	ENSMUSG00000002524.15	protein_coding	Puf60	NA	-0.102487	7.68638	0.089012	1		grey				367	ENSMUSG00000002524.15	protein_coding	Puf60	NA	-0.0232019	7.64424	0.728568
368	ENSMUSG00000002546.16	protein_coding	Golga2	NA	0.205471	5.16792	0.119614	1		grey				368	ENSMUSG00000002546.16	protein_coding	Golga2	NA	0.144419	5.13372	0.28568	1		grey				368	ENSMUSG00000002546.16	protein_coding	Golga2	NA	-0.184562	5.1968	0.212947	1		grey				368	ENSMUSG00000002546.16	protein_coding	Golga2	NA	-0.11952	5.16257	0.449266
369	ENSMUSG00000002550.16	protein_coding	Uck1	NA	-0.0259837	6.149	0.75333	1		grey				369	ENSMUSG00000002550.16	protein_coding	Uck1	NA	-0.0631231	6.12746	0.50441	1		grey				369	ENSMUSG00000002550.16	protein_coding	Uck1	NA	-0.0561484	6.1228	0.619954	1		grey				369	ENSMUSG00000002550.16	protein_coding	Uck1	NA	-0.0150016	6.10052	0.943089
370	ENSMUSG00000002578.15	protein_coding	Ikzf4	NA	0.347344	3.1356	0.349289	1		grey				370	ENSMUSG00000002578.15	protein_coding	Ikzf4	NA	0.0701857	3.02681	0.902178	1		grey				370	ENSMUSG00000002578.15	protein_coding	Ikzf4	NA	-0.309572	3.1651	0.416091	1		grey				370	ENSMUSG00000002578.15	protein_coding	Ikzf4	NA	-0.0285343	3.05706	1
371	ENSMUSG00000002580.7	protein_coding	Mien1	NA	-0.114003	7.89461	0.293338	1		grey				371	ENSMUSG00000002580.7	protein_coding	Mien1	NA	-0.116969	7.88941	0.284791	1		grey				371	ENSMUSG00000002580.7	protein_coding	Mien1	NA	0.0168822	7.86338	0.774091	1		grey				371	ENSMUSG00000002580.7	protein_coding	Mien1	NA	0.0242292	7.85798	0.677217
372	ENSMUSG00000002588.12	protein_coding	Pon1	NA	0.321276	1.79644	1	1		grey				372	ENSMUSG00000002588.12	protein_coding	Pon1	NA	0.993007	1.9217	0.266865	1		grey				372	ENSMUSG00000002588.12	protein_coding	Pon1	NA	0.80582	2.01195	0.30178	1		grey				372	ENSMUSG00000002588.12	protein_coding	Pon1	NA	0.137708	2.12142	1
373	ENSMUSG00000002602.16	protein_coding	Axl	NA	0.0901655	5.13557	0.577051	1		grey				373	ENSMUSG00000002602.16	protein_coding	Axl	NA	0.172116	5.17264	0.23008	1		grey				373	ENSMUSG00000002602.16	protein_coding	Axl	NA	0.0959477	5.23868	0.559886	1		grey				373	ENSMUSG00000002602.16	protein_coding	Axl	NA	0.0156357	5.27295	0.967106
374	ENSMUSG00000002603.15	protein_coding	Tgfb1	NA	-0.177171	1.63927	1	1		grey				374	ENSMUSG00000002603.15	protein_coding	Tgfb1	NA	0.305186	1.68934	1	1		grey				374	ENSMUSG00000002603.15	protein_coding	Tgfb1	NA	1.22716	1.80975	0.1797	1		grey				374	ENSMUSG00000002603.15	protein_coding	Tgfb1	NA	0.748151	1.85448	0.548842
375	ENSMUSG00000002608.8	protein_coding	Ccdc97	NA	0.0866335	5.39507	0.489664	1		grey				375	ENSMUSG00000002608.8	protein_coding	Ccdc97	NA	0.0720323	5.38404	0.579281	1		grey				375	ENSMUSG00000002608.8	protein_coding	Ccdc97	NA	-0.0520936	5.42914	0.749229	1		grey				375	ENSMUSG00000002608.8	protein_coding	Ccdc97	NA	-0.0334953	5.41812	0.854613
376	ENSMUSG00000002617.14	protein_coding	Zfp40	NA	-0.077855	3.07329	0.903617	1		grey				376	ENSMUSG00000002617.14	protein_coding	Zfp40	NA	-0.00913537	3.09409	1	1		grey				376	ENSMUSG00000002617.14	protein_coding	Zfp40	NA	-0.194845	2.99904	0.70359	1		grey				376	ENSMUSG00000002617.14	protein_coding	Zfp40	NA	-0.259658	3.02111	0.532389
377	ENSMUSG00000002625.9	protein_coding	Akap8l	NA	0.00649599	6.17779	0.944899	1		grey				377	ENSMUSG00000002625.9	protein_coding	Akap8l	NA	0.13333	6.23671	0.176418	1		grey				377	ENSMUSG00000002625.9	protein_coding	Akap8l	NA	0.0850128	6.23896	0.414643	1		grey				377	ENSMUSG00000002625.9	protein_coding	Akap8l	NA	-0.0378111	6.29609	0.739452
378	ENSMUSG00000002635.11	protein_coding	Pdcd2l	NA	-0.166891	5.70453	0.216635	1		grey				378	ENSMUSG00000002635.11	protein_coding	Pdcd2l	NA	-0.126245	5.71975	0.340797	1		grey				378	ENSMUSG00000002635.11	protein_coding	Pdcd2l	NA	-0.0603105	5.61032	0.638414	1		grey				378	ENSMUSG00000002635.11	protein_coding	Pdcd2l	NA	-0.099321	5.62699	0.444807
379	ENSMUSG00000002658.9	protein_coding	Gtf2f1	NA	-0.0170919	6.35969	0.795908	1		grey				379	ENSMUSG00000002658.9	protein_coding	Gtf2f1	NA	-0.0239385	6.35252	0.745942	1		grey				379	ENSMUSG00000002658.9	protein_coding	Gtf2f1	NA	0.018876	6.37237	0.871376	1		grey				379	ENSMUSG00000002658.9	protein_coding	Gtf2f1	NA	0.0297302	6.3651	0.77024
380	ENSMUSG00000002660.7	protein_coding	Clpp	NA	-0.040195	7.19894	0.680773	1		grey				380	ENSMUSG00000002660.7	protein_coding	Clpp	NA	-0.0652789	7.18303	0.519747	1		grey				380	ENSMUSG00000002660.7	protein_coding	Clpp	NA	0.00395681	7.19709	0.980774	1		grey				380	ENSMUSG00000002660.7	protein_coding	Clpp	NA	0.0320388	7.18106	0.662847
381	ENSMUSG00000002661.14	protein_coding	Alkbh7	NA	-0.0473355	5.88822	0.591331	1		grey				381	ENSMUSG00000002661.14	protein_coding	Alkbh7	NA	-0.0553773	5.88093	0.564247	1		grey				381	ENSMUSG00000002661.14	protein_coding	Alkbh7	NA	-0.0279064	5.86462	0.815306	1		grey				381	ENSMUSG00000002661.14	protein_coding	Alkbh7	NA	-0.0158579	5.85691	0.937843
382	ENSMUSG00000002664.2	protein_coding	Pspn	NA	0.782796	1.65797	0.687506	1		grey				382	ENSMUSG00000002664.2	protein_coding	Pspn	NA	-0.236403	1.55625	1	1		grey				382	ENSMUSG00000002664.2	protein_coding	Pspn	NA	-0.511967	1.69924	0.687506	1		grey				382	ENSMUSG00000002664.2	protein_coding	Pspn	NA	0.509078	1.59888	1
383	ENSMUSG00000002679.14	protein_coding	Med6	NA	0.10541	5.24859	0.496661	1		grey				383	ENSMUSG00000002679.14	protein_coding	Med6	NA	-0.096998	5.14984	0.51307	1		grey				383	ENSMUSG00000002679.14	protein_coding	Med6	NA	-0.225675	5.2106	0.124285	1		grey				383	ENSMUSG00000002679.14	protein_coding	Med6	NA	-0.0192742	5.10795	0.918071
384	ENSMUSG00000002688.7	protein_coding	Prkd1	NA	-0.0621912	2.79889	1	1		grey				384	ENSMUSG00000002688.7	protein_coding	Prkd1	NA	-0.158331	2.7662	0.775483	1		grey				384	ENSMUSG00000002688.7	protein_coding	Prkd1	NA	0.0522697	2.81311	1	1		grey				384	ENSMUSG00000002688.7	protein_coding	Prkd1	NA	0.152258	2.7801	0.775483
385	ENSMUSG00000002699.12	protein_coding	Lcp2	NA	-0.145059	2.27159	0.845031	1		grey				385	ENSMUSG00000002699.12	protein_coding	Lcp2	NA	0.0592163	2.31855	1	1		grey				385	ENSMUSG00000002699.12	protein_coding	Lcp2	NA	0.290497	2.32718	0.701132	1		grey				385	ENSMUSG00000002699.12	protein_coding	Lcp2	NA	0.0899984	2.37266	1
386	ENSMUSG00000002718.14	protein_coding	Cse1l	NA	0.191407	5.29174	0.137166	1		grey				386	ENSMUSG00000002718.14	protein_coding	Cse1l	NA	0.0292295	5.20881	0.767035	1		grey				386	ENSMUSG00000002718.14	protein_coding	Cse1l	NA	-0.180796	5.31639	0.215205	1		grey				386	ENSMUSG00000002718.14	protein_coding	Cse1l	NA	-0.0146282	5.23347	0.960859
387	ENSMUSG00000002728.14	protein_coding	Naa20	NA	-0.122182	7.07692	0.173517	1		grey				387	ENSMUSG00000002728.14	protein_coding	Naa20	NA	-0.142019	7.06453	0.142947	1		grey				387	ENSMUSG00000002728.14	protein_coding	Naa20	NA	0.0188428	7.04054	0.798818	1		grey				387	ENSMUSG00000002728.14	protein_coding	Naa20	NA	0.0414336	7.02769	0.573706
388	ENSMUSG00000002731.6	protein_coding	Prkra	NA	-0.0649662	4.61978	0.711698	1		grey				388	ENSMUSG00000002731.6	protein_coding	Prkra	NA	-0.2065	4.55565	0.256213	1		grey				388	ENSMUSG00000002731.6	protein_coding	Prkra	NA	-0.0838971	4.56877	0.704067	1		grey				388	ENSMUSG00000002731.6	protein_coding	Prkra	NA	0.0616178	4.50128	0.795208
389	ENSMUSG00000002732.14	protein_coding	Fkbp7	NA	0.114209	3.5488	0.773061	1		grey				389	ENSMUSG00000002732.14	protein_coding	Fkbp7	NA	0.223166	3.59092	0.45201	1		grey				389	ENSMUSG00000002732.14	protein_coding	Fkbp7	NA	0.00906509	3.61276	1	1		grey				389	ENSMUSG00000002732.14	protein_coding	Fkbp7	NA	-0.0959451	3.65334	0.85346
390	ENSMUSG00000002733.8	protein_coding	Plekha3	NA	0.0609964	2.61308	1	1		grey				390	ENSMUSG00000002733.8	protein_coding	Plekha3	NA	0.105563	2.62382	0.87763	1		grey				390	ENSMUSG00000002733.8	protein_coding	Plekha3	NA	0.349075	2.76058	0.470944	1		grey				390	ENSMUSG00000002733.8	protein_coding	Plekha3	NA	0.308345	2.77	0.568231
391	ENSMUSG00000002741.9	protein_coding	Ykt6	NA	0.0133566	5.32991	1	1		grey				391	ENSMUSG00000002741.9	protein_coding	Ykt6	NA	-0.0105997	5.31475	0.924583	1		grey				391	ENSMUSG00000002741.9	protein_coding	Ykt6	NA	-0.0868454	5.31156	0.535085	1		grey				391	ENSMUSG00000002741.9	protein_coding	Ykt6	NA	-0.0588929	5.29599	0.701064
392	ENSMUSG00000002748.7	protein_coding	Baz1b	NA	0.163404	3.52849	0.627543	1		grey				392	ENSMUSG00000002748.7	protein_coding	Baz1b	NA	0.282869	3.57585	0.294396	1		grey				392	ENSMUSG00000002748.7	protein_coding	Baz1b	NA	0.0611983	3.63258	0.852207	1		grey				392	ENSMUSG00000002748.7	protein_coding	Baz1b	NA	-0.0543206	3.67693	0.927342
393	ENSMUSG00000002763.16	protein_coding	Pex6	NA	0.0156153	4.16031	0.940971	1		grey				393	ENSMUSG00000002763.16	protein_coding	Pex6	NA	0.0074869	4.15309	1	1		grey				393	ENSMUSG00000002763.16	protein_coding	Pex6	NA	0.273645	4.3069	0.206633	1		grey				393	ENSMUSG00000002763.16	protein_coding	Pex6	NA	0.285741	4.2999	0.181404
394	ENSMUSG00000002767.13	protein_coding	Mrpl2	NA	0.0508349	6.74863	0.760346	1		grey				394	ENSMUSG00000002767.13	protein_coding	Mrpl2	NA	0.0793237	6.75802	0.598271	1		grey				394	ENSMUSG00000002767.13	protein_coding	Mrpl2	NA	-0.0357237	6.77468	0.719609	1		grey				394	ENSMUSG00000002767.13	protein_coding	Mrpl2	NA	-0.0587553	6.78425	0.485375
395	ENSMUSG00000002768.7	protein_coding	Mea1	NA	-0.112431	7.87017	0.310376	1		grey				395	ENSMUSG00000002768.7	protein_coding	Mea1	NA	-0.0651912	7.88899	0.543545	1		grey				395	ENSMUSG00000002768.7	protein_coding	Mea1	NA	-0.0603017	7.80281	0.415076	1		grey				395	ENSMUSG00000002768.7	protein_coding	Mea1	NA	-0.102137	7.82273	0.164568
396	ENSMUSG00000002769.8	protein_coding	Gnmt	NA	-0.0167625	2.22846	1	1		grey				396	ENSMUSG00000002769.8	protein_coding	Gnmt	NA	0.227412	2.28645	0.845031	1		grey				396	ENSMUSG00000002769.8	protein_coding	Gnmt	NA	0.185788	2.28796	0.845031	1		grey				396	ENSMUSG00000002769.8	protein_coding	Gnmt	NA	-0.054617	2.34404	1
397	ENSMUSG00000002771.10	protein_coding	Grin2d	NA	-0.33115	2.04611	0.81454	1		grey				397	ENSMUSG00000002771.10	protein_coding	Grin2d	NA	-0.182725	2.0708	1	1		grey				397	ENSMUSG00000002771.10	protein_coding	Grin2d	NA	0.367172	2.07197	0.81454	1		grey				397	ENSMUSG00000002771.10	protein_coding	Grin2d	NA	0.222402	2.0963	1
398	ENSMUSG00000002778.12	protein_coding	Kdelr1	NA	-0.155987	5.94616	0.142967	1		grey				398	ENSMUSG00000002778.12	protein_coding	Kdelr1	NA	-0.164285	5.9388	0.113888	1		grey				398	ENSMUSG00000002778.12	protein_coding	Kdelr1	NA	-0.0534565	5.85831	0.667754	1		grey				398	ENSMUSG00000002778.12	protein_coding	Kdelr1	NA	-0.0411532	5.85026	0.754366
399	ENSMUSG00000002781.17	protein_coding	Tmem143	NA	-0.305773	3.46746	0.319877	1		grey				399	ENSMUSG00000002781.17	protein_coding	Tmem143	NA	-0.200966	3.50173	0.492783	1		grey				399	ENSMUSG00000002781.17	protein_coding	Tmem143	NA	0.150092	3.41962	0.68183	1		grey				399	ENSMUSG00000002781.17	protein_coding	Tmem143	NA	0.0492284	3.45526	0.919631
400	ENSMUSG00000002797.9	protein_coding	Ggct	NA	-0.114785	6.1076	0.304984	1		grey				400	ENSMUSG00000002797.9	protein_coding	Ggct	NA	-0.1396	6.09256	0.227471	1		grey				400	ENSMUSG00000002797.9	protein_coding	Ggct	NA	-0.0200677	6.0565	0.884533	1		grey				400	ENSMUSG00000002797.9	protein_coding	Ggct	NA	0.00864207	6.04075	0.970903
401	ENSMUSG00000002799.5	protein_coding	Jag2	NA	0.0471422	2.85516	1	1		grey				401	ENSMUSG00000002799.5	protein_coding	Jag2	NA	0.269902	2.93033	0.519035	1		grey				401	ENSMUSG00000002799.5	protein_coding	Jag2	NA	0.240752	2.9711	0.608988	1		grey				401	ENSMUSG00000002799.5	protein_coding	Jag2	NA	0.0218901	3.04117	1
402	ENSMUSG00000002803.13	protein_coding	Btbd6	NA	0.0427916	5.70298	0.742577	1		grey				402	ENSMUSG00000002803.13	protein_coding	Btbd6	NA	0.074519	5.71443	0.539708	1		grey				402	ENSMUSG00000002803.13	protein_coding	Btbd6	NA	-0.011132	5.73405	0.967445	1		grey				402	ENSMUSG00000002803.13	protein_coding	Btbd6	NA	-0.03886	5.74533	0.776207
403	ENSMUSG00000002804.3	protein_coding	Nudt14	NA	-0.0128522	5.41479	0.891036	1		grey				403	ENSMUSG00000002804.3	protein_coding	Nudt14	NA	-0.0431085	5.39695	0.71343	1		grey				403	ENSMUSG00000002804.3	protein_coding	Nudt14	NA	-0.0565697	5.39752	0.711672	1		grey				403	ENSMUSG00000002804.3	protein_coding	Nudt14	NA	-0.0223106	5.37905	0.925902
404	ENSMUSG00000002808.6	protein_coding	Epdr1	NA	-0.0477866	7.47394	0.446111	1		grey				404	ENSMUSG00000002808.6	protein_coding	Epdr1	NA	-0.0285906	7.4795	0.632523	1		grey				404	ENSMUSG00000002808.6	protein_coding	Epdr1	NA	0.00987542	7.46815	0.886949	1		grey				404	ENSMUSG00000002808.6	protein_coding	Epdr1	NA	-0.00560261	7.47384	0.957357
405	ENSMUSG00000002812.4	protein_coding	Flii	NA	-0.0636044	5.19081	0.765354	1		grey				405	ENSMUSG00000002812.4	protein_coding	Flii	NA	0.221146	5.32434	0.0978053	1		grey				405	ENSMUSG00000002812.4	protein_coding	Flii	NA	0.252956	5.30229	0.0759896	1		grey				405	ENSMUSG00000002812.4	protein_coding	Flii	NA	-0.0277979	5.4275	0.854916
406	ENSMUSG00000002814.15	protein_coding	Top3a	NA	-0.056268	2.47228	1	1		grey				406	ENSMUSG00000002814.15	protein_coding	Top3a	NA	0.13609	2.52398	0.867954	1		grey				406	ENSMUSG00000002814.15	protein_coding	Top3a	NA	0.0999172	2.50241	1	1		grey				406	ENSMUSG00000002814.15	protein_coding	Top3a	NA	-0.0886115	2.55349	1
407	ENSMUSG00000002820.5	protein_coding	Atg4d	NA	-0.00110946	4.67819	1	1		grey				407	ENSMUSG00000002820.5	protein_coding	Atg4d	NA	-0.00287428	4.67358	1	1		grey				407	ENSMUSG00000002820.5	protein_coding	Atg4d	NA	-0.0692361	4.66252	0.713772	1		grey				407	ENSMUSG00000002820.5	protein_coding	Atg4d	NA	-0.063486	4.65769	0.806825
408	ENSMUSG00000002825.6	protein_coding	Qtrt1	NA	0.015207	4.40725	1	1		grey				408	ENSMUSG00000002825.6	protein_coding	Qtrt1	NA	-0.129743	4.3409	0.491553	1		grey				408	ENSMUSG00000002825.6	protein_coding	Qtrt1	NA	-0.0730714	4.39751	0.786191	1		grey				408	ENSMUSG00000002825.6	protein_coding	Qtrt1	NA	0.075852	4.32974	0.727823
409	ENSMUSG00000002831.13	protein_coding	Plin4	NA	0.246461	1.60115	1	1		grey				409	ENSMUSG00000002831.13	protein_coding	Plin4	NA	0.838963	1.66745	0.687506	1		grey				409	ENSMUSG00000002831.13	protein_coding	Plin4	NA	0.680806	1.72009	0.453135	1		grey				409	ENSMUSG00000002831.13	protein_coding	Plin4	NA	0.091561	1.78168	1
410	ENSMUSG00000002833.10	protein_coding	Hdgfrp2	NA	-0.00658243	6.30601	0.921181	1		grey				410	ENSMUSG00000002833.10	protein_coding	Hdgfrp2	NA	-0.12632	6.24517	0.188755	1		grey				410	ENSMUSG00000002833.10	protein_coding	Hdgfrp2	NA	-0.0627296	6.28777	0.525816	1		grey				410	ENSMUSG00000002833.10	protein_coding	Hdgfrp2	NA	0.0610147	6.22547	0.539249
411	ENSMUSG00000002835.8	protein_coding	Chaf1a	NA	-0.0581348	2.37229	1	1		grey				411	ENSMUSG00000002835.8	protein_coding	Chaf1a	NA	-0.138978	2.34933	1	1		grey				411	ENSMUSG00000002835.8	protein_coding	Chaf1a	NA	-0.110923	2.34793	1	1		grey				411	ENSMUSG00000002835.8	protein_coding	Chaf1a	NA	-0.0263364	2.32409	1
412	ENSMUSG00000002844.8	protein_coding	Adprh	NA	-0.0141706	7.36587	0.812294	1		grey				412	ENSMUSG00000002844.8	protein_coding	Adprh	NA	-0.160177	7.29163	0.037899	1		grey				412	ENSMUSG00000002844.8	protein_coding	Adprh	NA	-0.105565	7.32168	0.122375	1		grey				412	ENSMUSG00000002844.8	protein_coding	Adprh	NA	0.0453545	7.24437	0.522559
413	ENSMUSG00000002845.14	protein_coding	Tmem39a	NA	0.374518	4.23618	0.0839836	1		grey				413	ENSMUSG00000002845.14	protein_coding	Tmem39a	NA	0.181014	4.14099	0.455142	1		grey				413	ENSMUSG00000002845.14	protein_coding	Tmem39a	NA	-0.0191341	4.39699	1	1		grey				413	ENSMUSG00000002845.14	protein_coding	Tmem39a	NA	0.178334	4.31035	0.400006
414	ENSMUSG00000002846.9	protein_coding	Timmdc1	NA	-0.0149189	4.63398	0.951164	1		grey				414	ENSMUSG00000002846.9	protein_coding	Timmdc1	NA	-0.0867496	4.59858	0.619484	1		grey				414	ENSMUSG00000002846.9	protein_coding	Timmdc1	NA	0.087738	4.68211	0.671582	1		grey				414	ENSMUSG00000002846.9	protein_coding	Timmdc1	NA	0.163551	4.64721	0.390205
415	ENSMUSG00000002847.6	protein_coding	Pla1a	NA	-0.173971	1.89155	1	1		grey				415	ENSMUSG00000002847.6	protein_coding	Pla1a	NA	0.366215	1.98657	0.803629	1		grey				415	ENSMUSG00000002847.6	protein_coding	Pla1a	NA	0.487632	1.96865	0.607256	1		grey				415	ENSMUSG00000002847.6	protein_coding	Pla1a	NA	-0.0488584	2.05972	1
416	ENSMUSG00000002870.8	protein_coding	Mcm2	NA	0.339317	2.78488	0.479955	1		grey				416	ENSMUSG00000002870.8	protein_coding	Mcm2	NA	0.264349	2.75534	0.568231	1		grey				416	ENSMUSG00000002870.8	protein_coding	Mcm2	NA	0.230736	2.98541	0.608988	1		grey				416	ENSMUSG00000002870.8	protein_coding	Mcm2	NA	0.309554	2.9589	0.519035
417	ENSMUSG00000002871.14	protein_coding	Tpra1	NA	0.0253145	5.91644	0.879322	1		grey				417	ENSMUSG00000002871.14	protein_coding	Tpra1	NA	0.0214515	5.91077	0.909142	1		grey				417	ENSMUSG00000002871.14	protein_coding	Tpra1	NA	0.0813654	5.98287	0.47865	1		grey				417	ENSMUSG00000002871.14	protein_coding	Tpra1	NA	0.0892359	5.97719	0.411685
418	ENSMUSG00000002881.14	protein_coding	Nab1	NA	-0.0685954	3.10311	1	1		grey				418	ENSMUSG00000002881.14	protein_coding	Nab1	NA	-0.160792	3.06856	0.716357	1		grey				418	ENSMUSG00000002881.14	protein_coding	Nab1	NA	0.240543	3.18492	0.566664	1		grey				418	ENSMUSG00000002881.14	protein_coding	Nab1	NA	0.336634	3.15152	0.349289
419	ENSMUSG00000002885.14	protein_coding	Adgre5	NA	-0.0909112	3.45735	0.840869	1		grey				419	ENSMUSG00000002885.14	protein_coding	Adgre5	NA	0.00802603	3.49204	1	1		grey				419	ENSMUSG00000002885.14	protein_coding	Adgre5	NA	0.0921519	3.47511	0.840869	1		grey				419	ENSMUSG00000002885.14	protein_coding	Adgre5	NA	-0.00284351	3.50962	1
420	ENSMUSG00000002897.5	protein_coding	Il17ra	NA	0.292521	2.91172	0.511917	1		grey				420	ENSMUSG00000002897.5	protein_coding	Il17ra	NA	0.543619	3.00632	0.168726	1		grey				420	ENSMUSG00000002897.5	protein_coding	Il17ra	NA	0.351159	3.15266	0.349289	1		grey				420	ENSMUSG00000002897.5	protein_coding	Il17ra	NA	0.103965	3.23361	0.822187
421	ENSMUSG00000002900.15	protein_coding	Lamb1	NA	0.226325	3.34735	0.525128	1		grey				421	ENSMUSG00000002900.15	protein_coding	Lamb1	NA	0.13769	3.30842	0.746599	1		grey				421	ENSMUSG00000002900.15	protein_coding	Lamb1	NA	-0.205483	3.37258	0.598512	1		grey				421	ENSMUSG00000002900.15	protein_coding	Lamb1	NA	-0.11293	3.3335	0.830418
422	ENSMUSG00000002908.15	protein_coding	Kcnn1	NA	0.112314	3.63139	0.780815	1		grey				422	ENSMUSG00000002908.15	protein_coding	Kcnn1	NA	0.0538075	3.60384	0.925461	1		grey				422	ENSMUSG00000002908.15	protein_coding	Kcnn1	NA	-0.0442756	3.67464	1	1		grey				422	ENSMUSG00000002908.15	protein_coding	Kcnn1	NA	0.0181737	3.64731	1
423	ENSMUSG00000002910.10	protein_coding	Arrdc2	NA	-0.0939249	3.55835	0.848245	1		grey				423	ENSMUSG00000002910.10	protein_coding	Arrdc2	NA	-0.0824143	3.55945	0.848245	1		grey				423	ENSMUSG00000002910.10	protein_coding	Arrdc2	NA	0.212108	3.62407	0.512402	1		grey				423	ENSMUSG00000002910.10	protein_coding	Arrdc2	NA	0.204539	3.62484	0.512402
424	ENSMUSG00000002930.6	protein_coding	Ppp1r17	NA	-0.83353	1.58057	0.625005	1		grey				424	ENSMUSG00000002930.6	protein_coding	Ppp1r17	NA	-0.163541	1.62813	1	1		grey				424	ENSMUSG00000002930.6	protein_coding	Ppp1r17	NA	1.00823	1.61854	0.625005	1		grey				424	ENSMUSG00000002930.6	protein_coding	Ppp1r17	NA	0.34168	1.66522	1
425	ENSMUSG00000002944.15	protein_coding	Cd36	NA	-0.556147	2.07871	0.480707	1		grey				425	ENSMUSG00000002944.15	protein_coding	Cd36	NA	-0.42178	2.09942	0.647625	1		grey				425	ENSMUSG00000002944.15	protein_coding	Cd36	NA	0.565386	2.09898	0.480707	1		grey				425	ENSMUSG00000002944.15	protein_coding	Cd36	NA	0.434685	2.11946	0.647625
426	ENSMUSG00000002948.18	protein_coding	Map2k7	NA	0.113396	5.43996	0.318526	1		grey				426	ENSMUSG00000002948.18	protein_coding	Map2k7	NA	0.134607	5.44647	0.258447	1		grey				426	ENSMUSG00000002948.18	protein_coding	Map2k7	NA	0.00319565	5.51318	1	1		grey				426	ENSMUSG00000002948.18	protein_coding	Map2k7	NA	-0.0140212	5.51925	0.92962
427	ENSMUSG00000002949.14	protein_coding	Timm44	NA	0.0511119	5.79683	0.751	1		grey				427	ENSMUSG00000002949.14	protein_coding	Timm44	NA	-0.0197942	5.75891	0.872322	1		grey				427	ENSMUSG00000002949.14	protein_coding	Timm44	NA	-0.0185393	5.8267	0.905799	1		grey				427	ENSMUSG00000002949.14	protein_coding	Timm44	NA	0.0563745	5.789	0.631364
428	ENSMUSG00000002957.11	protein_coding	Ap2a2	NA	0.182934	7.21652	0.0112742	1		grey				428	ENSMUSG00000002957.11	protein_coding	Ap2a2	NA	0.075665	7.15716	0.283846	1		grey				428	ENSMUSG00000002957.11	protein_coding	Ap2a2	NA	-0.283367	7.19046	8.45617e-05	0.0175267	Yes	red				428	ENSMUSG00000002957.11	protein_coding	Ap2a2	NA	-0.171841	7.12894	0.0186852
429	ENSMUSG00000002963.16	protein_coding	Pnkp	NA	0.0476691	4.99243	0.830673	1		grey				429	ENSMUSG00000002963.16	protein_coding	Pnkp	NA	0.0687574	4.99818	0.749086	1		grey				429	ENSMUSG00000002963.16	protein_coding	Pnkp	NA	0.0327668	5.04398	0.874184	1		grey				429	ENSMUSG00000002963.16	protein_coding	Pnkp	NA	0.0156715	5.04956	0.958023
430	ENSMUSG00000002968.7	protein_coding	Med25	NA	0.00365021	6.50862	0.975531	1		grey				430	ENSMUSG00000002968.7	protein_coding	Med25	NA	0.0619001	6.53313	0.504039	1		grey				430	ENSMUSG00000002968.7	protein_coding	Med25	NA	-0.00370579	6.52483	1	1		grey				430	ENSMUSG00000002968.7	protein_coding	Med25	NA	-0.0579477	6.54941	0.523813
431	ENSMUSG00000002980.14	protein_coding	Bcam	NA	0.020243	4.5035	0.948373	1		grey				431	ENSMUSG00000002980.14	protein_coding	Bcam	NA	0.259316	4.61217	0.153943	1		grey				431	ENSMUSG00000002980.14	protein_coding	Bcam	NA	0.244709	4.64268	0.175147	1		grey				431	ENSMUSG00000002980.14	protein_coding	Bcam	NA	0.00962426	4.74253	1
432	ENSMUSG00000002981.9	protein_coding	Clptm1	NA	0.0271785	6.68879	0.751725	1		grey				432	ENSMUSG00000002981.9	protein_coding	Clptm1	NA	-0.047197	6.6484	0.599886	1		grey				432	ENSMUSG00000002981.9	protein_coding	Clptm1	NA	-0.0965471	6.67259	0.269317	1		grey				432	ENSMUSG00000002981.9	protein_coding	Clptm1	NA	-0.0181634	6.63121	0.859632
433	ENSMUSG00000002983.16	protein_coding	Relb	NA	-0.116921	3.63966	0.711802	1		grey				433	ENSMUSG00000002983.16	protein_coding	Relb	NA	-0.0454357	3.66407	0.927342	1		grey				433	ENSMUSG00000002983.16	protein_coding	Relb	NA	0.0496641	3.62909	0.925461	1		grey				433	ENSMUSG00000002983.16	protein_coding	Relb	NA	-0.0178712	3.65389	1
434	ENSMUSG00000002984.16	protein_coding	Tomm40	NA	-0.0217613	7.15549	0.73723	1		grey				434	ENSMUSG00000002984.16	protein_coding	Tomm40	NA	-0.0918938	7.11841	0.264525	1		grey				434	ENSMUSG00000002984.16	protein_coding	Tomm40	NA	-0.0549566	7.1312	0.459259	1		grey				434	ENSMUSG00000002984.16	protein_coding	Tomm40	NA	0.0177468	7.0931	0.822062
435	ENSMUSG00000002985.15	protein_coding	Apoe	NA	-0.119621	12.4281	0.197427	1		grey				435	ENSMUSG00000002985.15	protein_coding	Apoe	NA	0.175139	12.5729	0.0615602	1		grey				435	ENSMUSG00000002985.15	protein_coding	Apoe	NA	0.285984	12.5331	4.11752e-08	2.50888e-05	Yes	red				435	ENSMUSG00000002985.15	protein_coding	Apoe	NA	-0.00475453	12.6694	0.929525
436	ENSMUSG00000002992.16	protein_coding	Apoc2	NA	0.491599	1.5067	1	1		grey				436	ENSMUSG00000002992.16	protein_coding	Apoc2	NA	1.40194	1.59107	0.625005	1		grey				436	ENSMUSG00000002992.16	protein_coding	Apoc2	NA	0.527774	1.59698	1	1		grey				436	ENSMUSG00000002992.16	protein_coding	Apoc2	NA	-0.379554	1.67708	1
437	ENSMUSG00000002996.17	protein_coding	Hbp1	NA	-0.0345143	4.8175	0.908935	1		grey				437	ENSMUSG00000002996.17	protein_coding	Hbp1	NA	0.101546	4.87691	0.539071	1		grey				437	ENSMUSG00000002996.17	protein_coding	Hbp1	NA	0.00668046	4.82222	1	1		grey				437	ENSMUSG00000002996.17	protein_coding	Hbp1	NA	-0.125389	4.88203	0.466487
438	ENSMUSG00000002997.15	protein_coding	Prkar2b	NA	0.0432051	3.77645	0.861424	1		grey				438	ENSMUSG00000002997.15	protein_coding	Prkar2b	NA	-0.130663	3.70311	0.71861	1		grey				438	ENSMUSG00000002997.15	protein_coding	Prkar2b	NA	0.306553	3.94364	0.220756	1		grey				438	ENSMUSG00000002997.15	protein_coding	Prkar2b	NA	0.484365	3.87716	0.0533114
439	ENSMUSG00000003031.14	protein_coding	Cdkn1b	NA	-0.138622	3.76163	0.600441	1		grey				439	ENSMUSG00000003031.14	protein_coding	Cdkn1b	NA	-0.0962562	3.77489	0.794204	1		grey				439	ENSMUSG00000003031.14	protein_coding	Cdkn1b	NA	0.0240701	3.73036	1	1		grey				439	ENSMUSG00000003031.14	protein_coding	Cdkn1b	NA	-0.0143403	3.74395	1
440	ENSMUSG00000003033.14	protein_coding	Ap1m1	NA	-0.017747	6.60792	0.789991	1		grey				440	ENSMUSG00000003033.14	protein_coding	Ap1m1	NA	-0.0317845	6.59754	0.67772	1		grey				440	ENSMUSG00000003033.14	protein_coding	Ap1m1	NA	-0.0853223	6.57253	0.350241	1		grey				440	ENSMUSG00000003033.14	protein_coding	Ap1m1	NA	-0.0672703	6.56162	0.468138
441	ENSMUSG00000003037.16	protein_coding	Rab8a	NA	-0.0737037	5.43502	0.556027	1		grey				441	ENSMUSG00000003037.16	protein_coding	Rab8a	NA	-0.0514004	5.4417	0.684194	1		grey				441	ENSMUSG00000003037.16	protein_coding	Rab8a	NA	-0.0296917	5.40148	0.889882	1		grey				441	ENSMUSG00000003037.16	protein_coding	Rab8a	NA	-0.0479942	5.40828	0.78253
442	ENSMUSG00000003038.15	protein_coding	Hmgn2	NA	-0.0837584	7.49334	0.370244	1		grey				442	ENSMUSG00000003038.15	protein_coding	Hmgn2	NA	-0.196753	7.43692	0.0580737	1		grey				442	ENSMUSG00000003038.15	protein_coding	Hmgn2	NA	0.000101725	7.46779	1	1		grey				442	ENSMUSG00000003038.15	protein_coding	Hmgn2	NA	0.116217	7.40992	0.163621
443	ENSMUSG00000003039.8	protein_coding	Fam32a	NA	-0.0886661	6.72669	0.254457	1		grey				443	ENSMUSG00000003039.8	protein_coding	Fam32a	NA	-0.15388	6.69273	0.0616447	1		grey				443	ENSMUSG00000003039.8	protein_coding	Fam32a	NA	-0.0506906	6.67072	0.560668	1		grey				443	ENSMUSG00000003039.8	protein_coding	Fam32a	NA	0.0182972	6.63499	0.836756
444	ENSMUSG00000003062.12	protein_coding	Stard3nl	NA	-0.0161317	6.82858	0.832426	1		grey				444	ENSMUSG00000003062.12	protein_coding	Stard3nl	NA	-0.0546136	6.80585	0.515411	1		grey				444	ENSMUSG00000003062.12	protein_coding	Stard3nl	NA	0.0308927	6.85001	0.722785	1		grey				444	ENSMUSG00000003062.12	protein_coding	Stard3nl	NA	0.0732061	6.82739	0.364551
445	ENSMUSG00000003068.15	protein_coding	Stk11	NA	-0.225162	4.2023	0.308784	1		grey				445	ENSMUSG00000003068.15	protein_coding	Stk11	NA	0.236644	4.40166	0.254153	1		grey				445	ENSMUSG00000003068.15	protein_coding	Stk11	NA	0.293869	4.24963	0.195223	1		grey				445	ENSMUSG00000003068.15	protein_coding	Stk11	NA	-0.163948	4.44497	0.38755
446	ENSMUSG00000003070.6	protein_coding	Efna2	NA	-0.173029	3.24917	0.581209	1		grey				446	ENSMUSG00000003070.6	protein_coding	Efna2	NA	-0.25298	3.21868	0.434155	1		grey				446	ENSMUSG00000003070.6	protein_coding	Efna2	NA	0.206968	3.27863	0.581209	1		grey				446	ENSMUSG00000003070.6	protein_coding	Efna2	NA	0.290829	3.24812	0.434155
447	ENSMUSG00000003072.15	protein_coding	Atp5d	NA	-0.096943	9.97779	0.363573	1		grey				447	ENSMUSG00000003072.15	protein_coding	Atp5d	NA	-0.11211	9.96645	0.28835	1		grey				447	ENSMUSG00000003072.15	protein_coding	Atp5d	NA	-0.0404342	9.92557	0.387892	1		grey				447	ENSMUSG00000003072.15	protein_coding	Atp5d	NA	-0.0207317	9.91388	0.649839
448	ENSMUSG00000003099.11	protein_coding	Ppp5c	NA	-0.0131193	7.34043	0.817691	1		grey				448	ENSMUSG00000003099.11	protein_coding	Ppp5c	NA	-0.0649926	7.31121	0.31518	1		grey				448	ENSMUSG00000003099.11	protein_coding	Ppp5c	NA	-0.0480396	7.32463	0.487117	1		grey				448	ENSMUSG00000003099.11	protein_coding	Ppp5c	NA	0.00784735	7.29471	0.923927
449	ENSMUSG00000003119.14	protein_coding	Cdk12	NA	0.0155866	2.4122	1	1		grey				449	ENSMUSG00000003119.14	protein_coding	Cdk12	NA	0.309896	2.49411	0.617758	1		grey				449	ENSMUSG00000003119.14	protein_coding	Cdk12	NA	0.0983338	2.46076	1	1		grey				449	ENSMUSG00000003119.14	protein_coding	Cdk12	NA	-0.192143	2.54084	0.742858
450	ENSMUSG00000003123.15	protein_coding	Lipe	NA	0.0433178	3.23434	0.911094	1		grey				450	ENSMUSG00000003123.15	protein_coding	Lipe	NA	0.123444	3.26162	0.740716	1		grey				450	ENSMUSG00000003123.15	protein_coding	Lipe	NA	0.198454	3.34338	0.594388	1		grey				450	ENSMUSG00000003123.15	protein_coding	Lipe	NA	0.122252	3.36869	0.752099
451	ENSMUSG00000003131.6	protein_coding	Pafah1b2	NA	0.168337	6.56033	0.0735188	1		grey				451	ENSMUSG00000003131.6	protein_coding	Pafah1b2	NA	0.0855065	6.51487	0.328525	1		grey				451	ENSMUSG00000003131.6	protein_coding	Pafah1b2	NA	-0.205978	6.56236	0.075313	1		grey				451	ENSMUSG00000003131.6	protein_coding	Pafah1b2	NA	-0.120959	6.51602	0.273652
452	ENSMUSG00000003134.10	protein_coding	Tbc1d8	NA	0.169872	3.31643	0.590133	1		grey				452	ENSMUSG00000003134.10	protein_coding	Tbc1d8	NA	0.0953318	3.2839	0.743708	1		grey				452	ENSMUSG00000003134.10	protein_coding	Tbc1d8	NA	-0.0839375	3.36517	0.916152	1		grey				452	ENSMUSG00000003134.10	protein_coding	Tbc1d8	NA	-0.00547925	3.33297	1
453	ENSMUSG00000003135.15	protein_coding	Cnot11	NA	-0.243819	2.83248	0.583193	1		grey				453	ENSMUSG00000003135.15	protein_coding	Cnot11	NA	-0.149747	2.85824	0.787741	1		grey				453	ENSMUSG00000003135.15	protein_coding	Cnot11	NA	0.408854	2.90919	0.289328	1		grey				453	ENSMUSG00000003135.15	protein_coding	Cnot11	NA	0.318663	2.93358	0.435076
454	ENSMUSG00000003153.10	protein_coding	Slc2a3	NA	0.212109	5.89761	0.116106	1		grey				454	ENSMUSG00000003153.10	protein_coding	Slc2a3	NA	0.0584089	5.81663	0.621037	1		grey				454	ENSMUSG00000003153.10	protein_coding	Slc2a3	NA	-0.159419	5.93652	0.160398	1		grey				454	ENSMUSG00000003153.10	protein_coding	Slc2a3	NA	-0.00155368	5.85639	1
455	ENSMUSG00000003154.15	protein_coding	Foxj2	NA	-0.0979193	2.77913	0.887742	1		grey				455	ENSMUSG00000003154.15	protein_coding	Foxj2	NA	0.0223566	2.81428	1	1		grey				455	ENSMUSG00000003154.15	protein_coding	Foxj2	NA	0.145255	2.81216	0.779802	1		grey				455	ENSMUSG00000003154.15	protein_coding	Foxj2	NA	0.0288553	2.84673	1
456	ENSMUSG00000003161.15	protein_coding	Sri	NA	0.0323827	6.99729	0.74556	1		grey				456	ENSMUSG00000003161.15	protein_coding	Sri	NA	-0.0418359	6.95695	0.56584	1		grey				456	ENSMUSG00000003161.15	protein_coding	Sri	NA	-0.12299	6.96794	0.116548	1		grey				456	ENSMUSG00000003161.15	protein_coding	Sri	NA	-0.0441754	6.92618	0.595756
457	ENSMUSG00000003166.19	protein_coding	Dgcr2	NA	0.153474	6.27282	0.0966003	1		grey				457	ENSMUSG00000003166.19	protein_coding	Dgcr2	NA	0.0896421	6.23684	0.314242	1		grey				457	ENSMUSG00000003166.19	protein_coding	Dgcr2	NA	-0.102641	6.31637	0.290382	1		grey				457	ENSMUSG00000003166.19	protein_coding	Dgcr2	NA	-0.035587	6.28084	0.738036
458	ENSMUSG00000003184.14	protein_coding	Irf3	NA	-0.131873	4.61386	0.458037	1		grey				458	ENSMUSG00000003184.14	protein_coding	Irf3	NA	-0.0512008	4.64574	0.7603	1		grey				458	ENSMUSG00000003184.14	protein_coding	Irf3	NA	0.254818	4.68816	0.146549	1		grey				458	ENSMUSG00000003184.14	protein_coding	Irf3	NA	0.178132	4.71844	0.310065
459	ENSMUSG00000003190.11	protein_coding	Bcl2l12	NA	-0.0894165	2.44656	1	1		grey				459	ENSMUSG00000003190.11	protein_coding	Bcl2l12	NA	-0.0782491	2.44672	1	1		grey				459	ENSMUSG00000003190.11	protein_coding	Bcl2l12	NA	-0.00936344	2.43755	1	1		grey				459	ENSMUSG00000003190.11	protein_coding	Bcl2l12	NA	-0.0167427	2.43749	1
460	ENSMUSG00000003198.9	protein_coding	Zfp959	NA	-0.046893	2.94666	1	1		grey				460	ENSMUSG00000003198.9	protein_coding	Zfp959	NA	-0.110491	2.92254	0.895702	1		grey				460	ENSMUSG00000003198.9	protein_coding	Zfp959	NA	-0.155091	2.89841	0.791402	1		grey				460	ENSMUSG00000003198.9	protein_coding	Zfp959	NA	-0.0876157	2.87305	1
461	ENSMUSG00000003199.16	protein_coding	Mpnd	NA	-0.249961	4.99836	0.109562	1		grey				461	ENSMUSG00000003199.16	protein_coding	Mpnd	NA	-0.0862057	5.06599	0.567911	1		grey				461	ENSMUSG00000003199.16	protein_coding	Mpnd	NA	0.298424	5.03734	0.0590409	0.997085		grey				461	ENSMUSG00000003199.16	protein_coding	Mpnd	NA	0.138105	5.10379	0.46822
462	ENSMUSG00000003200.9	protein_coding	Sh3gl1	NA	-0.000267495	5.7946	0.968335	1		grey				462	ENSMUSG00000003200.9	protein_coding	Sh3gl1	NA	-0.134789	5.72775	0.238842	1		grey				462	ENSMUSG00000003200.9	protein_coding	Sh3gl1	NA	-0.0939636	5.76476	0.443346	1		grey				462	ENSMUSG00000003200.9	protein_coding	Sh3gl1	NA	0.0445591	5.69567	0.709629
463	ENSMUSG00000003206.6	protein_coding	Ebi3	NA	-0.162173	2.30372	0.850567	1		grey				463	ENSMUSG00000003206.6	protein_coding	Ebi3	NA	0.0981348	2.36618	1	1		grey				463	ENSMUSG00000003206.6	protein_coding	Ebi3	NA	0.456263	2.40298	0.473172	1		grey				463	ENSMUSG00000003206.6	protein_coding	Ebi3	NA	0.199755	2.46177	0.728359
464	ENSMUSG00000003208.8	protein_coding	Ccdc94	NA	0.00481289	3.79737	1	1		grey				464	ENSMUSG00000003208.8	protein_coding	Ccdc94	NA	-0.0750852	3.76139	0.726981	1		grey				464	ENSMUSG00000003208.8	protein_coding	Ccdc94	NA	-0.0237002	3.80537	1	1		grey				464	ENSMUSG00000003208.8	protein_coding	Ccdc94	NA	0.0601497	3.76896	0.860365
465	ENSMUSG00000003226.6	protein_coding	Ranbp2	NA	-0.0837345	2.19679	1	1		grey				465	ENSMUSG00000003226.6	protein_coding	Ranbp2	NA	0.139781	2.24669	1	1		grey				465	ENSMUSG00000003226.6	protein_coding	Ranbp2	NA	-0.166666	2.16052	1	1		grey				465	ENSMUSG00000003226.6	protein_coding	Ranbp2	NA	-0.386429	2.21218	0.677661
466	ENSMUSG00000003228.8	protein_coding	Grk5	NA	0.0161062	1.82077	1	1		grey				466	ENSMUSG00000003228.8	protein_coding	Grk5	NA	0.327632	1.86878	0.774422	1		grey				466	ENSMUSG00000003228.8	protein_coding	Grk5	NA	0.149874	1.86432	1	1		grey				466	ENSMUSG00000003228.8	protein_coding	Grk5	NA	-0.158126	1.91125	1
467	ENSMUSG00000003233.11	protein_coding	Dvl3	NA	-0.0304169	3.5975	1	1		grey				467	ENSMUSG00000003233.11	protein_coding	Dvl3	NA	-0.0438186	3.58861	1	1		grey				467	ENSMUSG00000003233.11	protein_coding	Dvl3	NA	0.0911904	3.63946	0.780815	1		grey				467	ENSMUSG00000003233.11	protein_coding	Dvl3	NA	0.108534	3.63056	0.778951
468	ENSMUSG00000003234.15	protein_coding	Abcf3	NA	-0.0388463	6.14553	0.753035	1		grey				468	ENSMUSG00000003234.15	protein_coding	Abcf3	NA	0.00902483	6.16448	0.944699	1		grey				468	ENSMUSG00000003234.15	protein_coding	Abcf3	NA	-0.0259859	6.13068	0.832111	1		grey				468	ENSMUSG00000003234.15	protein_coding	Abcf3	NA	-0.0698477	6.15025	0.505469
469	ENSMUSG00000003235.12	protein_coding	Eif2b5	NA	-0.156808	5.5528	0.224167	1		grey				469	ENSMUSG00000003235.12	protein_coding	Eif2b5	NA	-0.217111	5.52251	0.116404	1		grey				469	ENSMUSG00000003235.12	protein_coding	Eif2b5	NA	0.195404	5.58742	0.120826	1		grey				469	ENSMUSG00000003235.12	protein_coding	Eif2b5	NA	0.259094	5.55742	0.0406524
470	ENSMUSG00000003269.14	protein_coding	Cyth2	NA	-0.0604321	6.44667	0.453724	1		grey				470	ENSMUSG00000003269.14	protein_coding	Cyth2	NA	-0.139536	6.40598	0.11159	1		grey				470	ENSMUSG00000003269.14	protein_coding	Cyth2	NA	-0.0528834	6.40353	0.586307	1		grey				470	ENSMUSG00000003269.14	protein_coding	Cyth2	NA	0.0296033	6.36115	0.770002
471	ENSMUSG00000003271.15	protein_coding	Sult2b1	NA	-0.0371912	4.60527	0.804659	1		grey				471	ENSMUSG00000003271.15	protein_coding	Sult2b1	NA	-0.096158	4.57591	0.572655	1		grey				471	ENSMUSG00000003271.15	protein_coding	Sult2b1	NA	0.0367312	4.61895	0.901207	1		grey				471	ENSMUSG00000003271.15	protein_coding	Sult2b1	NA	0.0996823	4.58928	0.615356
472	ENSMUSG00000003273.13	protein_coding	Car11	NA	-0.130488	6.84001	0.167752	1		grey				472	ENSMUSG00000003273.13	protein_coding	Car11	NA	-0.111344	6.84562	0.242433	1		grey				472	ENSMUSG00000003273.13	protein_coding	Car11	NA	-0.00714499	6.78567	0.955473	1		grey				472	ENSMUSG00000003273.13	protein_coding	Car11	NA	-0.0236822	6.79176	0.80215
473	ENSMUSG00000003279.16	protein_coding	Dlgap1	NA	0.141226	7.74929	0.401184	1		grey				473	ENSMUSG00000003279.16	protein_coding	Dlgap1	NA	0.105174	7.72662	0.531455	1		grey				473	ENSMUSG00000003279.16	protein_coding	Dlgap1	NA	-0.206459	7.73059	0.00543214	0.296587		grey				473	ENSMUSG00000003279.16	protein_coding	Dlgap1	NA	-0.166422	7.70699	0.0240851
474	ENSMUSG00000003283.13	protein_coding	Hck	NA	-0.309381	2.25682	0.690061	1		grey				474	ENSMUSG00000003283.13	protein_coding	Hck	NA	0.288756	2.40453	0.720126	1		grey				474	ENSMUSG00000003283.13	protein_coding	Hck	NA	0.790854	2.4165	0.149651	1		grey				474	ENSMUSG00000003283.13	protein_coding	Hck	NA	0.196578	2.55068	0.742858
475	ENSMUSG00000003299.9	protein_coding	Mrpl4	NA	-0.0435718	7.00704	0.633705	1		grey				475	ENSMUSG00000003299.9	protein_coding	Mrpl4	NA	-0.0949383	6.97876	0.340584	1		grey				475	ENSMUSG00000003299.9	protein_coding	Mrpl4	NA	-0.080411	6.96249	0.306864	1		grey				475	ENSMUSG00000003299.9	protein_coding	Mrpl4	NA	-0.0261594	6.93312	0.771013
476	ENSMUSG00000003308.14	protein_coding	Keap1	NA	0.0454793	6.10824	0.670787	1		grey				476	ENSMUSG00000003308.14	protein_coding	Keap1	NA	0.0541159	6.10849	0.595416	1		grey				476	ENSMUSG00000003308.14	protein_coding	Keap1	NA	-0.0948633	6.10176	0.371857	1		grey				476	ENSMUSG00000003308.14	protein_coding	Keap1	NA	-0.0994938	6.10196	0.35334
477	ENSMUSG00000003309.13	protein_coding	Ap1m2	NA	-0.295202	1.74794	1	1		grey				477	ENSMUSG00000003309.13	protein_coding	Ap1m2	NA	-0.155842	1.76249	1	1		grey				477	ENSMUSG00000003309.13	protein_coding	Ap1m2	NA	0.185713	1.75156	1	1		grey				477	ENSMUSG00000003309.13	protein_coding	Ap1m2	NA	0.0496773	1.76603	1
478	ENSMUSG00000003316.14	protein_coding	Glg1	NA	0.00705025	6.25732	0.960495	1		grey				478	ENSMUSG00000003316.14	protein_coding	Glg1	NA	-0.00834857	6.24609	1	1		grey				478	ENSMUSG00000003316.14	protein_coding	Glg1	NA	0.107834	6.32968	0.397888	1		grey				478	ENSMUSG00000003316.14	protein_coding	Glg1	NA	0.126867	6.31838	0.303273
479	ENSMUSG00000003344.14	protein_coding	Btbd2	NA	-0.359592	4.76003	0.191461	1		grey				479	ENSMUSG00000003344.14	protein_coding	Btbd2	NA	-0.0225415	4.89965	0.972707	1		grey				479	ENSMUSG00000003344.14	protein_coding	Btbd2	NA	0.423235	4.81106	0.0640936	1		grey				479	ENSMUSG00000003344.14	protein_coding	Btbd2	NA	0.0911202	4.94705	0.722679
480	ENSMUSG00000003345.15	protein_coding	Csnk1g2	NA	-0.271731	4.16756	0.210252	1		grey				480	ENSMUSG00000003345.15	protein_coding	Csnk1g2	NA	-0.134185	4.21989	0.516356	1		grey				480	ENSMUSG00000003345.15	protein_coding	Csnk1g2	NA	0.317206	4.20451	0.163637	1		grey				480	ENSMUSG00000003345.15	protein_coding	Csnk1g2	NA	0.183636	4.25581	0.430021
481	ENSMUSG00000003346.14	protein_coding	Abhd17a	NA	-0.0921435	6.03797	0.363698	1		grey				481	ENSMUSG00000003346.14	protein_coding	Abhd17a	NA	0.055247	6.10662	0.703129	1		grey				481	ENSMUSG00000003346.14	protein_coding	Abhd17a	NA	0.136911	6.07226	0.206447	1		grey				481	ENSMUSG00000003346.14	protein_coding	Abhd17a	NA	-0.0101509	6.13982	0.945418
482	ENSMUSG00000003348.9	protein_coding	Mob3a	NA	0.0723893	3.62786	0.852207	1		grey				482	ENSMUSG00000003348.9	protein_coding	Mob3a	NA	0.191652	3.67464	0.467372	1		grey				482	ENSMUSG00000003348.9	protein_coding	Mob3a	NA	0.142102	3.7314	0.591826	1		grey				482	ENSMUSG00000003348.9	protein_coding	Mob3a	NA	0.0267923	3.77517	0.930183
483	ENSMUSG00000003352.13	protein_coding	Cacnb3	NA	0.0504499	6.56624	0.528021	1		grey				483	ENSMUSG00000003352.13	protein_coding	Cacnb3	NA	0.105501	6.58975	0.211222	1		grey				483	ENSMUSG00000003352.13	protein_coding	Cacnb3	NA	0.0607142	6.63817	0.49839	1		grey				483	ENSMUSG00000003352.13	protein_coding	Cacnb3	NA	0.00966768	6.66074	0.953483
484	ENSMUSG00000003354.5	protein_coding	Ccdc65	NA	-0.133552	3.40249	0.68183	1		grey				484	ENSMUSG00000003354.5	protein_coding	Ccdc65	NA	-0.172642	3.38504	0.6064	1		grey				484	ENSMUSG00000003354.5	protein_coding	Ccdc65	NA	0.0743862	3.39565	0.917064	1		grey				484	ENSMUSG00000003354.5	protein_coding	Ccdc65	NA	0.117405	3.3777	0.754719
485	ENSMUSG00000003355.6	protein_coding	Fkbp11	NA	-0.273822	2.31071	0.701132	1		grey				485	ENSMUSG00000003355.6	protein_coding	Fkbp11	NA	0.397035	2.48885	0.499606	1		grey				485	ENSMUSG00000003355.6	protein_coding	Fkbp11	NA	0.675715	2.44757	0.215372	1		grey				485	ENSMUSG00000003355.6	protein_coding	Fkbp11	NA	0.00874073	2.612	1
486	ENSMUSG00000003360.14	protein_coding	Ddx23	NA	0.0258577	3.27843	1	1		grey				486	ENSMUSG00000003360.14	protein_coding	Ddx23	NA	0.253848	3.36513	0.401944	1		grey				486	ENSMUSG00000003360.14	protein_coding	Ddx23	NA	-0.0710813	3.27933	0.912179	1		grey				486	ENSMUSG00000003360.14	protein_coding	Ddx23	NA	-0.295134	3.36692	0.342966
487	ENSMUSG00000003363.15	protein_coding	Pld3	NA	-0.187224	8.99668	0.127563	1		grey				487	ENSMUSG00000003363.15	protein_coding	Pld3	NA	-0.0838553	9.04132	0.418166	1		grey				487	ENSMUSG00000003363.15	protein_coding	Pld3	NA	0.0928338	8.9657	0.367851	1		grey				487	ENSMUSG00000003363.15	protein_coding	Pld3	NA	-0.00381645	9.01216	0.969794
488	ENSMUSG00000003378.9	protein_coding	Grik5	NA	-0.0506366	3.46806	0.920435	1		grey				488	ENSMUSG00000003378.9	protein_coding	Grik5	NA	0.128311	3.53582	0.699269	1		grey				488	ENSMUSG00000003378.9	protein_coding	Grik5	NA	0.272869	3.57546	0.338346	1		grey				488	ENSMUSG00000003378.9	protein_coding	Grik5	NA	0.0978688	3.63884	0.780815
489	ENSMUSG00000003379.7	protein_coding	Cd79a	NA	0.26724	1.77757	1	1		grey				489	ENSMUSG00000003379.7	protein_coding	Cd79a	NA	0.691668	1.84655	0.548842	1		grey				489	ENSMUSG00000003379.7	protein_coding	Cd79a	NA	0.0910892	1.84478	1	1		grey				489	ENSMUSG00000003379.7	protein_coding	Cd79a	NA	-0.329835	1.91125	0.774422
490	ENSMUSG00000003380.11	protein_coding	Rabac1	NA	-0.0796001	9.3001	0.469033	1		grey				490	ENSMUSG00000003380.11	protein_coding	Rabac1	NA	-0.0360683	9.31751	0.736967	1		grey				490	ENSMUSG00000003380.11	protein_coding	Rabac1	NA	0.0282068	9.29151	0.542832	1		grey				490	ENSMUSG00000003380.11	protein_coding	Rabac1	NA	-0.0108558	9.30949	0.841154
491	ENSMUSG00000003382.18	protein_coding	Etv3	NA	0.232229	2.99274	0.614723	1		grey				491	ENSMUSG00000003382.18	protein_coding	Etv3	NA	0.232738	2.98972	0.614723	1		grey				491	ENSMUSG00000003382.18	protein_coding	Etv3	NA	-0.0595971	3.06654	1	1		grey				491	ENSMUSG00000003382.18	protein_coding	Etv3	NA	-0.0562159	3.06329	1
492	ENSMUSG00000003402.13	protein_coding	Prkcsh	NA	-0.0459195	6.18059	0.604857	1		grey				492	ENSMUSG00000003402.13	protein_coding	Prkcsh	NA	-0.1095	6.14709	0.264086	1		grey				492	ENSMUSG00000003402.13	protein_coding	Prkcsh	NA	-0.00140261	6.17103	1	1		grey				492	ENSMUSG00000003402.13	protein_coding	Prkcsh	NA	0.0661879	6.1367	0.549315
493	ENSMUSG00000003410.7	protein_coding	Elavl3	NA	-0.218353	4.24043	0.316361	1		grey				493	ENSMUSG00000003410.7	protein_coding	Elavl3	NA	-0.0808093	4.2941	0.726545	1		grey				493	ENSMUSG00000003410.7	protein_coding	Elavl3	NA	0.129622	4.21569	0.610006	1		grey				493	ENSMUSG00000003410.7	protein_coding	Elavl3	NA	-0.0039428	4.2708	1
494	ENSMUSG00000003411.10	protein_coding	Rab3b	NA	-0.0541415	7.42596	0.667706	1		grey				494	ENSMUSG00000003411.10	protein_coding	Rab3b	NA	-0.182989	7.36063	0.177034	1		grey				494	ENSMUSG00000003411.10	protein_coding	Rab3b	NA	-0.0395006	7.40055	0.680924	1		grey				494	ENSMUSG00000003411.10	protein_coding	Rab3b	NA	0.0949158	7.3333	0.334109
495	ENSMUSG00000003418.11	protein_coding	St8sia6	NA	0.0201846	2.23708	1	1		grey				495	ENSMUSG00000003418.11	protein_coding	St8sia6	NA	0.355866	2.32141	0.571621	1		grey				495	ENSMUSG00000003418.11	protein_coding	St8sia6	NA	0.0523837	2.27219	1	1		grey				495	ENSMUSG00000003418.11	protein_coding	St8sia6	NA	-0.279507	2.35534	0.711096
496	ENSMUSG00000003420.7	protein_coding	Fcgrt	NA	-0.0664983	5.06418	0.639393	1		grey				496	ENSMUSG00000003420.7	protein_coding	Fcgrt	NA	0.0230599	5.10188	0.959144	1		grey				496	ENSMUSG00000003420.7	protein_coding	Fcgrt	NA	0.102227	5.09544	0.5349	1		grey				496	ENSMUSG00000003420.7	protein_coding	Fcgrt	NA	0.0166635	5.1324	0.959357
497	ENSMUSG00000003421.12	protein_coding	Nosip	NA	-0.023771	5.87231	0.816947	1		grey				497	ENSMUSG00000003421.12	protein_coding	Nosip	NA	-0.0167201	5.872	0.847155	1		grey				497	ENSMUSG00000003421.12	protein_coding	Nosip	NA	0.0191329	5.88348	0.907654	1		grey				497	ENSMUSG00000003421.12	protein_coding	Nosip	NA	0.0160891	5.88298	0.907793
498	ENSMUSG00000003423.14	protein_coding	Pih1d1	NA	-0.0287175	5.57306	0.763221	1		grey				498	ENSMUSG00000003423.14	protein_coding	Pih1d1	NA	0.0109172	5.58813	1	1		grey				498	ENSMUSG00000003423.14	protein_coding	Pih1d1	NA	-0.060827	5.54291	0.661241	1		grey				498	ENSMUSG00000003423.14	protein_coding	Pih1d1	NA	-0.0964584	5.55832	0.459303
499	ENSMUSG00000003429.10	protein_coding	Rps11	NA	-0.127834	9.60022	0.276372	1		grey				499	ENSMUSG00000003429.10	protein_coding	Rps11	NA	-0.066401	9.62597	0.565809	1		grey				499	ENSMUSG00000003429.10	protein_coding	Rps11	NA	0.0736482	9.5895	0.0496358	0.927469		grey				499	ENSMUSG00000003429.10	protein_coding	Rps11	NA	0.0159043	9.61599	0.681312
500	ENSMUSG00000003435.8	protein_coding	Supt5	NA	0.103435	6.43673	0.221409	1		grey				500	ENSMUSG00000003435.8	protein_coding	Supt5	NA	0.0691807	6.41582	0.374725	1		grey				500	ENSMUSG00000003435.8	protein_coding	Supt5	NA	-0.099243	6.45876	0.285927	1		grey				500	ENSMUSG00000003435.8	protein_coding	Supt5	NA	-0.062326	6.43798	0.527326
501	ENSMUSG00000003436.11	protein_coding	Dll3	NA	0.0840663	2.83881	0.891941	1		grey				501	ENSMUSG00000003436.11	protein_coding	Dll3	NA	-0.187941	2.74997	0.775483	1		grey				501	ENSMUSG00000003436.11	protein_coding	Dll3	NA	-0.469212	2.7456	0.312398	1		grey				501	ENSMUSG00000003436.11	protein_coding	Dll3	NA	-0.193373	2.64929	0.760822
502	ENSMUSG00000003437.14	protein_coding	Paf1	NA	-0.0101421	6.14433	0.861238	1		grey				502	ENSMUSG00000003437.14	protein_coding	Paf1	NA	-0.087818	6.10312	0.356416	1		grey				502	ENSMUSG00000003437.14	protein_coding	Paf1	NA	0.0538476	6.17789	0.626856	1		grey				502	ENSMUSG00000003437.14	protein_coding	Paf1	NA	0.13553	6.13728	0.19243
503	ENSMUSG00000003438.17	protein_coding	Timm50	NA	-0.0352372	6.00413	0.685831	1		grey				503	ENSMUSG00000003438.17	protein_coding	Timm50	NA	-0.0565746	5.99011	0.554364	1		grey				503	ENSMUSG00000003438.17	protein_coding	Timm50	NA	0.00570748	6.00328	1	1		grey				503	ENSMUSG00000003438.17	protein_coding	Timm50	NA	0.0310491	5.98903	0.794652
504	ENSMUSG00000003444.8	protein_coding	Med29	NA	-0.00701755	5.80033	0.874135	1		grey				504	ENSMUSG00000003444.8	protein_coding	Med29	NA	-0.080159	5.76197	0.445576	1		grey				504	ENSMUSG00000003444.8	protein_coding	Med29	NA	-0.094571	5.76535	0.443346	1		grey				504	ENSMUSG00000003444.8	protein_coding	Med29	NA	-0.0174261	5.72556	0.93478
505	ENSMUSG00000003452.15	protein_coding	Bicd1	NA	0.0529204	3.92961	0.806683	1		grey				505	ENSMUSG00000003452.15	protein_coding	Bicd1	NA	0.0725015	3.93443	0.745027	1		grey				505	ENSMUSG00000003452.15	protein_coding	Bicd1	NA	-0.206158	3.88714	0.403309	1		grey				505	ENSMUSG00000003452.15	protein_coding	Bicd1	NA	-0.221777	3.89205	0.359576
506	ENSMUSG00000003458.12	protein_coding	Ncstn	NA	0.113132	5.76622	0.29613	1		grey				506	ENSMUSG00000003458.12	protein_coding	Ncstn	NA	0.0495394	5.73113	0.625742	1		grey				506	ENSMUSG00000003458.12	protein_coding	Ncstn	NA	-0.162905	5.76318	0.182272	1		grey				506	ENSMUSG00000003458.12	protein_coding	Ncstn	NA	-0.0953087	5.72734	0.437268
507	ENSMUSG00000003464.13	protein_coding	Pex19	NA	-0.0455827	6.69796	0.566604	1		grey				507	ENSMUSG00000003464.13	protein_coding	Pex19	NA	-0.0813401	6.67686	0.32669	1		grey				507	ENSMUSG00000003464.13	protein_coding	Pex19	NA	-0.0920701	6.64664	0.290741	1		grey				507	ENSMUSG00000003464.13	protein_coding	Pex19	NA	-0.0523017	6.62458	0.554484
508	ENSMUSG00000003469.9	protein_coding	Phyhip	NA	0.090081	8.56004	0.292315	1		grey				508	ENSMUSG00000003469.9	protein_coding	Phyhip	NA	0.120585	8.57163	0.170938	1		grey				508	ENSMUSG00000003469.9	protein_coding	Phyhip	NA	-0.040871	8.59962	0.400204	1		grey				508	ENSMUSG00000003469.9	protein_coding	Phyhip	NA	-0.0677302	8.61098	0.184352
509	ENSMUSG00000003476.15	protein_coding	Crhr2	NA	-0.291753	2.72404	0.560121	1		grey				509	ENSMUSG00000003476.15	protein_coding	Crhr2	NA	0.0855715	2.83735	0.891941	1		grey				509	ENSMUSG00000003476.15	protein_coding	Crhr2	NA	0.124716	2.68717	0.880412	1		grey				509	ENSMUSG00000003476.15	protein_coding	Crhr2	NA	-0.248704	2.80465	0.575909
510	ENSMUSG00000003477.5	protein_coding	Inmt	NA	-0.208618	2.81422	0.677857	1		grey				510	ENSMUSG00000003477.5	protein_coding	Inmt	NA	0.0285482	2.88673	1	1		grey				510	ENSMUSG00000003477.5	protein_coding	Inmt	NA	-0.36076	2.66104	0.542437	1		grey				510	ENSMUSG00000003477.5	protein_coding	Inmt	NA	-0.594031	2.74241	0.193478
511	ENSMUSG00000003484.4	protein_coding	Cyp4f18	NA	-0.496215	1.53885	1	1		grey				511	ENSMUSG00000003484.4	protein_coding	Cyp4f18	NA	1.1943	1.71219	0.453135	1		grey				511	ENSMUSG00000003484.4	protein_coding	Cyp4f18	NA	1.62657	1.69019	0.218759	1		grey				511	ENSMUSG00000003484.4	protein_coding	Cyp4f18	NA	-0.0598606	1.84875	1
512	ENSMUSG00000003500.13	protein_coding	Impdh1	NA	0.0988016	5.59435	0.467673	1		grey				512	ENSMUSG00000003500.13	protein_coding	Impdh1	NA	-0.0910978	5.49991	0.479791	1		grey				512	ENSMUSG00000003500.13	protein_coding	Impdh1	NA	-0.121275	5.59912	0.345027	1		grey				512	ENSMUSG00000003500.13	protein_coding	Impdh1	NA	0.0726218	5.50384	0.593959
513	ENSMUSG00000003518.13	protein_coding	Dusp3	NA	-0.00679365	6.99707	0.914401	1		grey				513	ENSMUSG00000003518.13	protein_coding	Dusp3	NA	-0.0223117	6.98538	0.782813	1		grey				513	ENSMUSG00000003518.13	protein_coding	Dusp3	NA	-0.00707187	7.00588	0.938292	1		grey				513	ENSMUSG00000003518.13	protein_coding	Dusp3	NA	0.0120997	6.99412	0.876579
514	ENSMUSG00000003526.11	protein_coding	Prodh	NA	0.0384198	4.99703	0.872764	1		grey				514	ENSMUSG00000003526.11	protein_coding	Prodh	NA	0.186604	5.0648	0.252596	1		grey				514	ENSMUSG00000003526.11	protein_coding	Prodh	NA	0.0314231	5.04418	0.874184	1		grey				514	ENSMUSG00000003526.11	protein_coding	Prodh	NA	-0.112768	5.11021	0.471444
515	ENSMUSG00000003527.8	protein_coding	Dgcr14	NA	0.00960717	4.67373	1	1		grey				515	ENSMUSG00000003527.8	protein_coding	Dgcr14	NA	-0.0273079	4.65322	0.903054	1		grey				515	ENSMUSG00000003527.8	protein_coding	Dgcr14	NA	-0.0535603	4.67032	0.807531	1		grey				515	ENSMUSG00000003527.8	protein_coding	Dgcr14	NA	-0.0126611	4.64943	1
516	ENSMUSG00000003528.14	protein_coding	Slc25a1	NA	-0.0423179	5.98866	0.657021	1		grey				516	ENSMUSG00000003528.14	protein_coding	Slc25a1	NA	-0.0170842	5.99665	0.825017	1		grey				516	ENSMUSG00000003528.14	protein_coding	Slc25a1	NA	0.0336445	5.99779	0.795209	1		grey				516	ENSMUSG00000003528.14	protein_coding	Slc25a1	NA	0.0124187	6.00574	0.941089
517	ENSMUSG00000003531.14	protein_coding	Dgcr6	NA	-0.0667361	7.25786	0.450339	1		grey				517	ENSMUSG00000003531.14	protein_coding	Dgcr6	NA	-0.0574875	7.25794	0.484581	1		grey				517	ENSMUSG00000003531.14	protein_coding	Dgcr6	NA	-0.0982013	7.19289	0.176482	1		grey				517	ENSMUSG00000003531.14	protein_coding	Dgcr6	NA	-0.102249	7.19303	0.154788
518	ENSMUSG00000003534.17	protein_coding	Ddr1	NA	-0.0645192	5.66997	0.677228	1		grey				518	ENSMUSG00000003534.17	protein_coding	Ddr1	NA	-0.163111	5.62093	0.21949	1		grey				518	ENSMUSG00000003534.17	protein_coding	Ddr1	NA	0.0306698	5.67253	0.834708	1		grey				518	ENSMUSG00000003534.17	protein_coding	Ddr1	NA	0.13326	5.62271	0.288098
519	ENSMUSG00000003541.6	protein_coding	Ier3	NA	-0.158944	3.87108	0.503826	1		grey				519	ENSMUSG00000003541.6	protein_coding	Ier3	NA	0.645377	4.23907	0.00315989	0.451062		grey				519	ENSMUSG00000003541.6	protein_coding	Ier3	NA	0.62335	4.10702	0.00466328	0.270098		grey				519	ENSMUSG00000003541.6	protein_coding	Ier3	NA	-0.176981	4.42817	0.422018
520	ENSMUSG00000003545.2	protein_coding	Fosb	NA	0.284106	2.06305	0.81454	1		grey				520	ENSMUSG00000003545.2	protein_coding	Fosb	NA	0.565608	2.12755	0.503471	1		grey				520	ENSMUSG00000003545.2	protein_coding	Fosb	NA	0.248195	2.19234	0.831823	1		grey				520	ENSMUSG00000003545.2	protein_coding	Fosb	NA	-0.0296122	2.25183	1
521	ENSMUSG00000003546.9	protein_coding	Klc4	NA	0.011013	4.67626	1	1		grey				521	ENSMUSG00000003546.9	protein_coding	Klc4	NA	0.0382255	4.68497	0.856859	1		grey				521	ENSMUSG00000003546.9	protein_coding	Klc4	NA	0.0289106	4.71046	0.904459	1		grey				521	ENSMUSG00000003546.9	protein_coding	Klc4	NA	0.00568643	4.71891	1
522	ENSMUSG00000003549.9	protein_coding	Ercc1	NA	-0.150669	5.83078	0.218666	1		grey				522	ENSMUSG00000003549.9	protein_coding	Ercc1	NA	-0.159591	5.82465	0.233833	1		grey				522	ENSMUSG00000003549.9	protein_coding	Ercc1	NA	0.128929	5.83404	0.272204	1		grey				522	ENSMUSG00000003549.9	protein_coding	Ercc1	NA	0.137966	5.82777	0.289036
523	ENSMUSG00000003559.7	protein_coding	As3mt	NA	-0.211033	4.00276	0.384799	1		grey				523	ENSMUSG00000003559.7	protein_coding	As3mt	NA	0.0804976	4.12101	0.763898	1		grey				523	ENSMUSG00000003559.7	protein_coding	As3mt	NA	0.247153	4.03472	0.307307	1		grey				523	ENSMUSG00000003559.7	protein_coding	As3mt	NA	-0.0404004	4.1516	0.881288
524	ENSMUSG00000003573.15	protein_coding	Homer3	NA	-0.0363581	5.81346	0.784638	1		grey				524	ENSMUSG00000003573.15	protein_coding	Homer3	NA	-0.165539	5.7489	0.157847	1		grey				524	ENSMUSG00000003573.15	protein_coding	Homer3	NA	-0.259897	5.69411	0.157036	1		grey				524	ENSMUSG00000003573.15	protein_coding	Homer3	NA	-0.124368	5.62342	0.452909
525	ENSMUSG00000003575.13	protein_coding	Crtc1	NA	0.00416997	6.33719	1	1		grey				525	ENSMUSG00000003575.13	protein_coding	Crtc1	NA	0.12132	6.39157	0.212764	1		grey				525	ENSMUSG00000003575.13	protein_coding	Crtc1	NA	-0.00461629	6.35162	0.973973	1		grey				525	ENSMUSG00000003575.13	protein_coding	Crtc1	NA	-0.117763	6.40589	0.212291
526	ENSMUSG00000003581.14	protein_coding	Rnf215	NA	-0.043321	4.4504	0.843353	1		grey				526	ENSMUSG00000003581.14	protein_coding	Rnf215	NA	-0.0688911	4.43571	0.7408	1		grey				526	ENSMUSG00000003581.14	protein_coding	Rnf215	NA	0.218702	4.54676	0.250456	1		grey				526	ENSMUSG00000003581.14	protein_coding	Rnf215	NA	0.248249	4.53247	0.199726
527	ENSMUSG00000003585.13	protein_coding	Sec14l2	NA	0.0990989	2.95073	0.897441	1		grey				527	ENSMUSG00000003585.13	protein_coding	Sec14l2	NA	0.355347	3.04272	0.328531	1		grey				527	ENSMUSG00000003585.13	protein_coding	Sec14l2	NA	0.0861915	3.03067	0.900673	1		grey				527	ENSMUSG00000003585.13	protein_coding	Sec14l2	NA	-0.166145	3.11869	0.635381
528	ENSMUSG00000003604.14	protein_coding	Aven	NA	-0.260034	2.59062	0.63587	1		grey				528	ENSMUSG00000003604.14	protein_coding	Aven	NA	0.723955	2.92281	0.0674938	1		grey				528	ENSMUSG00000003604.14	protein_coding	Aven	NA	0.841288	2.81768	0.0489088	0.919788		grey				528	ENSMUSG00000003604.14	protein_coding	Aven	NA	-0.138747	3.10887	0.72026
529	ENSMUSG00000003617.16	protein_coding	Cp	NA	-0.245879	3.37448	0.465833	1		grey				529	ENSMUSG00000003617.16	protein_coding	Cp	NA	0.325688	3.5969	0.219289	1		grey				529	ENSMUSG00000003617.16	protein_coding	Cp	NA	0.602268	3.54825	0.040937	0.845884		grey				529	ENSMUSG00000003617.16	protein_coding	Cp	NA	0.0344621	3.74923	1
530	ENSMUSG00000003623.4	protein_coding	Crot	NA	0.0198852	4.2986	0.943965	1		grey				530	ENSMUSG00000003623.4	protein_coding	Crot	NA	0.210423	4.38208	0.277698	1		grey				530	ENSMUSG00000003623.4	protein_coding	Crot	NA	0.150208	4.39225	0.497612	1		grey				530	ENSMUSG00000003623.4	protein_coding	Crot	NA	-0.03635	4.47145	0.895419
531	ENSMUSG00000003644.17	protein_coding	Rps6ka1	NA	0.0228859	3.25028	1	1		grey				531	ENSMUSG00000003644.17	protein_coding	Rps6ka1	NA	0.0973128	3.27536	0.913225	1		grey				531	ENSMUSG00000003644.17	protein_coding	Rps6ka1	NA	0.286175	3.3872	0.348277	1		grey				531	ENSMUSG00000003644.17	protein_coding	Rps6ka1	NA	0.215672	3.40989	0.47062
532	ENSMUSG00000003657.8	protein_coding	Calb2	NA	-0.147756	6.30839	0.188798	1		grey				532	ENSMUSG00000003657.8	protein_coding	Calb2	NA	-0.380652	6.20154	0.00127408	0.260666		grey				532	ENSMUSG00000003657.8	protein_coding	Calb2	NA	-0.0406381	6.23259	0.783261	1		grey				532	ENSMUSG00000003657.8	protein_coding	Calb2	NA	0.198071	6.11878	0.175432
533	ENSMUSG00000003660.10	protein_coding	Snrnp200	NA	0.29504	4.28506	0.15842	1		grey				533	ENSMUSG00000003660.10	protein_coding	Snrnp200	NA	0.319919	4.2933	0.105585	1		grey				533	ENSMUSG00000003660.10	protein_coding	Snrnp200	NA	0.113425	4.47528	0.598991	1		grey				533	ENSMUSG00000003660.10	protein_coding	Snrnp200	NA	0.0925212	4.48217	0.69456
534	ENSMUSG00000003662.10	protein_coding	Ciao1	NA	0.0321485	6.46363	0.848765	1		grey				534	ENSMUSG00000003662.10	protein_coding	Ciao1	NA	-0.042915	6.42248	0.628451	1		grey				534	ENSMUSG00000003662.10	protein_coding	Ciao1	NA	-0.158373	6.41801	0.0913631	1		grey				534	ENSMUSG00000003662.10	protein_coding	Ciao1	NA	-0.0789889	6.37537	0.419156
535	ENSMUSG00000003665.6	protein_coding	Has1	NA	0.0573177	2.07869	1	1		grey				535	ENSMUSG00000003665.6	protein_coding	Has1	NA	0.00104409	2.06463	1	1		grey				535	ENSMUSG00000003665.6	protein_coding	Has1	NA	0.0101522	2.11025	1	1		grey				535	ENSMUSG00000003665.6	protein_coding	Has1	NA	0.0700306	2.09601	1
536	ENSMUSG00000003680.15	protein_coding	Taf6l	NA	0.0175144	5.6401	0.966476	1		grey				536	ENSMUSG00000003680.15	protein_coding	Taf6l	NA	0.00694736	5.63161	1	1		grey				536	ENSMUSG00000003680.15	protein_coding	Taf6l	NA	0.0762927	5.70004	0.534854	1		grey				536	ENSMUSG00000003680.15	protein_coding	Taf6l	NA	0.0908654	5.69134	0.456032
537	ENSMUSG00000003721.14	protein_coding	Insig2	NA	0.144437	5.62221	0.252968	1		grey				537	ENSMUSG00000003721.14	protein_coding	Insig2	NA	0.110052	5.60118	0.370492	1		grey				537	ENSMUSG00000003721.14	protein_coding	Insig2	NA	-0.0900577	5.664	0.476453	1		grey				537	ENSMUSG00000003721.14	protein_coding	Insig2	NA	-0.0516719	5.64309	0.704226
538	ENSMUSG00000003731.13	protein_coding	Kpna6	NA	0.193774	3.79553	0.437178	1		grey				538	ENSMUSG00000003731.13	protein_coding	Kpna6	NA	0.127837	3.76335	0.661296	1		grey				538	ENSMUSG00000003731.13	protein_coding	Kpna6	NA	-0.0169335	3.88287	1	1		grey				538	ENSMUSG00000003731.13	protein_coding	Kpna6	NA	0.052954	3.85189	0.86543
539	ENSMUSG00000003746.15	protein_coding	Man1a	NA	0.0307482	3.48974	0.921216	1		grey				539	ENSMUSG00000003746.15	protein_coding	Man1a	NA	-0.0702129	3.44722	0.919631	1		grey				539	ENSMUSG00000003746.15	protein_coding	Man1a	NA	0.0355368	3.53277	1	1		grey				539	ENSMUSG00000003746.15	protein_coding	Man1a	NA	0.140426	3.49074	0.690917
540	ENSMUSG00000003752.9	protein_coding	Itpkc	NA	-0.0515068	2.27979	1	1		grey				540	ENSMUSG00000003752.9	protein_coding	Itpkc	NA	0.399224	2.39847	0.473172	1		grey				540	ENSMUSG00000003752.9	protein_coding	Itpkc	NA	0.0122874	2.28829	1	1		grey				540	ENSMUSG00000003752.9	protein_coding	Itpkc	NA	-0.434615	2.40752	0.473172
541	ENSMUSG00000003762.13	protein_coding	Adck4	NA	-0.00609893	4.3856	1	1		grey				541	ENSMUSG00000003762.13	protein_coding	Adck4	NA	-0.0329395	4.37046	0.892116	1		grey				541	ENSMUSG00000003762.13	protein_coding	Adck4	NA	-0.0373169	4.38271	0.891618	1		grey				541	ENSMUSG00000003762.13	protein_coding	Adck4	NA	-0.00649763	4.36708	1
542	ENSMUSG00000003778.14	protein_coding	Brd8	NA	0.0385592	4.82166	0.81905	1		grey				542	ENSMUSG00000003778.14	protein_coding	Brd8	NA	0.0476106	4.82201	0.775267	1		grey				542	ENSMUSG00000003778.14	protein_coding	Brd8	NA	-0.0774963	4.82258	0.687434	1		grey				542	ENSMUSG00000003778.14	protein_coding	Brd8	NA	-0.0825586	4.82286	0.646189
543	ENSMUSG00000003808.18	protein_coding	Farsa	NA	-0.0422333	5.72101	0.683423	1		grey				543	ENSMUSG00000003808.18	protein_coding	Farsa	NA	-0.134671	5.67424	0.229321	1		grey				543	ENSMUSG00000003808.18	protein_coding	Farsa	NA	-0.141094	5.64861	0.255527	1		grey				543	ENSMUSG00000003808.18	protein_coding	Farsa	NA	-0.0446537	5.599	0.764072
544	ENSMUSG00000003809.14	protein_coding	Gcdh	NA	-0.0361514	5.30574	0.775429	1		grey				544	ENSMUSG00000003809.14	protein_coding	Gcdh	NA	0.00242175	5.32014	1	1		grey				544	ENSMUSG00000003809.14	protein_coding	Gcdh	NA	0.107636	5.35475	0.452865	1		grey				544	ENSMUSG00000003809.14	protein_coding	Gcdh	NA	0.0730629	5.36859	0.607805
545	ENSMUSG00000003810.12	protein_coding	Mast2	NA	0.0160247	4.14997	0.940644	1		grey				545	ENSMUSG00000003810.12	protein_coding	Mast2	NA	-0.0317061	4.12621	1	1		grey				545	ENSMUSG00000003810.12	protein_coding	Mast2	NA	-0.149993	4.11182	0.543373	1		grey				545	ENSMUSG00000003810.12	protein_coding	Mast2	NA	-0.0982939	4.08678	0.70163
546	ENSMUSG00000003812.13	protein_coding	Dnase2a	NA	-0.138718	3.23498	0.737616	1		grey				546	ENSMUSG00000003812.13	protein_coding	Dnase2a	NA	0.043502	3.29843	0.914234	1		grey				546	ENSMUSG00000003812.13	protein_coding	Dnase2a	NA	0.156877	3.25919	0.657072	1		grey				546	ENSMUSG00000003812.13	protein_coding	Dnase2a	NA	-0.021409	3.32217	1
547	ENSMUSG00000003813.15	protein_coding	Rad23a	NA	0.103592	6.87179	0.264538	1		grey				547	ENSMUSG00000003813.15	protein_coding	Rad23a	NA	0.0726977	6.85285	0.476499	1		grey				547	ENSMUSG00000003813.15	protein_coding	Rad23a	NA	-0.130873	6.8728	0.0987128	1		grey				547	ENSMUSG00000003813.15	protein_coding	Rad23a	NA	-0.0971707	6.85347	0.220473
548	ENSMUSG00000003814.8	protein_coding	Calr	NA	0.0127006	7.77482	0.870252	1		grey				548	ENSMUSG00000003814.8	protein_coding	Calr	NA	-0.0177946	7.75607	0.787698	1		grey				548	ENSMUSG00000003814.8	protein_coding	Calr	NA	0.0201106	7.80758	0.743147	1		grey				548	ENSMUSG00000003814.8	protein_coding	Calr	NA	0.0546321	7.78867	0.354833
549	ENSMUSG00000003824.12	protein_coding	Syce2	NA	-0.0646135	4.15068	0.766446	1		grey				549	ENSMUSG00000003824.12	protein_coding	Syce2	NA	-0.210643	4.08706	0.321828	1		grey				549	ENSMUSG00000003824.12	protein_coding	Syce2	NA	-0.259344	4.03375	0.307307	1		grey				549	ENSMUSG00000003824.12	protein_coding	Syce2	NA	-0.109351	3.96393	0.746642
550	ENSMUSG00000003847.16	protein_coding	Nfat5	NA	-0.045042	2.45517	1	1		grey				550	ENSMUSG00000003847.16	protein_coding	Nfat5	NA	0.120971	2.49888	0.867954	1		grey				550	ENSMUSG00000003847.16	protein_coding	Nfat5	NA	0.311908	2.55107	0.627143	1		grey				550	ENSMUSG00000003847.16	protein_coding	Nfat5	NA	0.149716	2.5922	0.874645
551	ENSMUSG00000003848.14	protein_coding	Nob1	NA	-0.166008	5.45752	0.192587	1		grey				551	ENSMUSG00000003848.14	protein_coding	Nob1	NA	-0.190775	5.44263	0.136521	1		grey				551	ENSMUSG00000003848.14	protein_coding	Nob1	NA	0.0575133	5.41837	0.679807	1		grey				551	ENSMUSG00000003848.14	protein_coding	Nob1	NA	0.08628	5.40298	0.549361
552	ENSMUSG00000003849.8	protein_coding	Nqo1	NA	-0.0551106	3.61547	0.925461	1		grey				552	ENSMUSG00000003849.8	protein_coding	Nqo1	NA	0.0102976	3.63837	1	1		grey				552	ENSMUSG00000003849.8	protein_coding	Nqo1	NA	-0.0325966	3.59836	1	1		grey				552	ENSMUSG00000003849.8	protein_coding	Nqo1	NA	-0.0940544	3.62148	0.778951
553	ENSMUSG00000003863.16	protein_coding	Ppfia3	NA	0.0293182	5.36032	0.815553	1		grey				553	ENSMUSG00000003863.16	protein_coding	Ppfia3	NA	0.130031	5.40522	0.313468	1		grey				553	ENSMUSG00000003863.16	protein_coding	Ppfia3	NA	0.119592	5.44861	0.388509	1		grey				553	ENSMUSG00000003863.16	protein_coding	Ppfia3	NA	0.0228767	5.49127	0.928921
554	ENSMUSG00000003865.14	protein_coding	Gys1	NA	0.18875	3.9165	0.459744	1		grey				554	ENSMUSG00000003865.14	protein_coding	Gys1	NA	0.0958816	3.87231	0.738247	1		grey				554	ENSMUSG00000003865.14	protein_coding	Gys1	NA	-0.0857486	3.97468	0.809161	1		grey				554	ENSMUSG00000003865.14	protein_coding	Gys1	NA	0.0110777	3.93133	1
555	ENSMUSG00000003868.12	protein_coding	Ruvbl2	NA	-0.120603	5.59188	0.304727	1		grey				555	ENSMUSG00000003868.12	protein_coding	Ruvbl2	NA	-0.171705	5.56486	0.154654	1		grey				555	ENSMUSG00000003868.12	protein_coding	Ruvbl2	NA	-0.0681079	5.51582	0.626775	1		grey				555	ENSMUSG00000003868.12	protein_coding	Ruvbl2	NA	-0.0130049	5.48711	0.96439
556	ENSMUSG00000003872.7	protein_coding	Lin7b	NA	-0.0427812	8.10701	0.71806	1		grey				556	ENSMUSG00000003872.7	protein_coding	Lin7b	NA	-0.0531894	8.09785	0.639841	1		grey				556	ENSMUSG00000003872.7	protein_coding	Lin7b	NA	-0.0783611	8.06534	0.231113	1		grey				556	ENSMUSG00000003872.7	protein_coding	Lin7b	NA	-0.0642653	8.05621	0.279334
557	ENSMUSG00000003873.10	protein_coding	Bax	NA	-0.0925453	6.81593	0.39263	1		grey				557	ENSMUSG00000003873.10	protein_coding	Bax	NA	-0.124586	6.7968	0.240718	1		grey				557	ENSMUSG00000003873.10	protein_coding	Bax	NA	-0.0589405	6.7576	0.480829	1		grey				557	ENSMUSG00000003873.10	protein_coding	Bax	NA	-0.0230449	6.73763	0.820454
558	ENSMUSG00000003923.14	protein_coding	Tfam	NA	0.0652018	4.82924	0.775979	1		grey				558	ENSMUSG00000003923.14	protein_coding	Tfam	NA	-0.307073	4.6631	0.0787381	1		grey				558	ENSMUSG00000003923.14	protein_coding	Tfam	NA	-0.0469334	4.85191	0.820207	1		grey				558	ENSMUSG00000003923.14	protein_coding	Tfam	NA	0.329318	4.68629	0.069455
559	ENSMUSG00000003929.10	protein_coding	Zfp81	NA	-0.232101	2.32133	0.850567	1		grey				559	ENSMUSG00000003929.10	protein_coding	Zfp81	NA	0.00111174	2.37589	1	1		grey				559	ENSMUSG00000003929.10	protein_coding	Zfp81	NA	-0.077606	2.26234	1	1		grey				559	ENSMUSG00000003929.10	protein_coding	Zfp81	NA	-0.30702	2.31972	0.701132
560	ENSMUSG00000003934.5	protein_coding	Efnb3	NA	0.136892	6.63624	0.147413	1		grey				560	ENSMUSG00000003934.5	protein_coding	Efnb3	NA	0.0933092	6.61042	0.305257	1		grey				560	ENSMUSG00000003934.5	protein_coding	Efnb3	NA	-0.018323	6.70976	0.840841	1		grey				560	ENSMUSG00000003934.5	protein_coding	Efnb3	NA	0.0272842	6.68493	0.772438
561	ENSMUSG00000003948.16	protein_coding	Mmd	NA	0.102215	7.64481	0.425569	1		grey				561	ENSMUSG00000003948.16	protein_coding	Mmd	NA	-0.103222	7.53987	0.443575	1		grey				561	ENSMUSG00000003948.16	protein_coding	Mmd	NA	-0.0894377	7.66443	0.355218	1		grey				561	ENSMUSG00000003948.16	protein_coding	Mmd	NA	0.118176	7.55947	0.187842
562	ENSMUSG00000003949.16	protein_coding	Hlf	NA	0.0751924	4.55317	0.657011	1		grey				562	ENSMUSG00000003949.16	protein_coding	Hlf	NA	0.0420629	4.53484	0.798509	1		grey				562	ENSMUSG00000003949.16	protein_coding	Hlf	NA	-0.0786138	4.5697	0.704067	1		grey				562	ENSMUSG00000003949.16	protein_coding	Hlf	NA	-0.0415039	4.55087	0.848473
563	ENSMUSG00000003955.7	protein_coding	Fam162a	NA	-0.0424668	7.46353	0.684446	1		grey				563	ENSMUSG00000003955.7	protein_coding	Fam162a	NA	-0.124016	7.42048	0.268194	1		grey				563	ENSMUSG00000003955.7	protein_coding	Fam162a	NA	-0.0482218	7.43703	0.474904	1		grey				563	ENSMUSG00000003955.7	protein_coding	Fam162a	NA	0.0370078	7.3928	0.575732
564	ENSMUSG00000003970.8	protein_coding	Rpl8	NA	-0.0760733	9.59057	0.519093	1		grey				564	ENSMUSG00000003970.8	protein_coding	Rpl8	NA	-0.0519269	9.59839	0.65399	1		grey				564	ENSMUSG00000003970.8	protein_coding	Rpl8	NA	0.0447611	9.592	0.269289	1		grey				564	ENSMUSG00000003970.8	protein_coding	Rpl8	NA	0.0245604	9.60021	0.542655
565	ENSMUSG00000003974.6	protein_coding	Grm3	NA	0.159217	5.24039	0.203457	1		grey				565	ENSMUSG00000003974.6	protein_coding	Grm3	NA	0.224093	5.26911	0.0817556	1		grey				565	ENSMUSG00000003974.6	protein_coding	Grm3	NA	-0.0833257	5.2941	0.597175	1		grey				565	ENSMUSG00000003974.6	protein_coding	Grm3	NA	-0.144207	5.32188	0.318511
566	ENSMUSG00000003992.14	protein_coding	Ssbp2	NA	-0.00987277	6.68044	0.885826	1		grey				566	ENSMUSG00000003992.14	protein_coding	Ssbp2	NA	-0.137049	6.616	0.163307	1		grey				566	ENSMUSG00000003992.14	protein_coding	Ssbp2	NA	-0.0401554	6.67145	0.662695	1		grey				566	ENSMUSG00000003992.14	protein_coding	Ssbp2	NA	0.0916296	6.60581	0.297718
567	ENSMUSG00000004018.9	protein_coding	Fancl	NA	-0.37715	3.60058	0.159907	1		grey				567	ENSMUSG00000004018.9	protein_coding	Fancl	NA	-0.233053	3.64884	0.407655	1		grey				567	ENSMUSG00000004018.9	protein_coding	Fancl	NA	0.173235	3.52891	0.558521	1		grey				567	ENSMUSG00000004018.9	protein_coding	Fancl	NA	0.0330915	3.5802	0.924123
568	ENSMUSG00000004031.13	protein_coding	Brinp2	NA	0.10336	5.42798	0.338517	1		grey				568	ENSMUSG00000004031.13	protein_coding	Brinp2	NA	-0.00985166	5.36987	0.962871	1		grey				568	ENSMUSG00000004031.13	protein_coding	Brinp2	NA	-0.226627	5.39428	0.095389	1		grey				568	ENSMUSG00000004031.13	protein_coding	Brinp2	NA	-0.10942	5.33375	0.44882
569	ENSMUSG00000004032.10	protein_coding	Gstm5	NA	-0.137648	9.2034	0.193347	1		grey				569	ENSMUSG00000004032.10	protein_coding	Gstm5	NA	-0.0784278	9.22797	0.456316	1		grey				569	ENSMUSG00000004032.10	protein_coding	Gstm5	NA	0.0106406	9.15581	0.823954	1		grey				569	ENSMUSG00000004032.10	protein_coding	Gstm5	NA	-0.0447497	9.18177	0.385227
570	ENSMUSG00000004035.12	protein_coding	Gstm7	NA	-0.0991561	5.90464	0.360158	1		grey				570	ENSMUSG00000004035.12	protein_coding	Gstm7	NA	-0.0238398	5.9361	0.792085	1		grey				570	ENSMUSG00000004035.12	protein_coding	Gstm7	NA	0.0146067	5.8776	0.907516	1		grey				570	ENSMUSG00000004035.12	protein_coding	Gstm7	NA	-0.0567065	5.9099	0.646347
571	ENSMUSG00000004040.16	protein_coding	Stat3	NA	0.0718277	4.90303	0.617491	1		grey				571	ENSMUSG00000004040.16	protein_coding	Stat3	NA	0.32405	5.02445	0.0298149	1		grey				571	ENSMUSG00000004040.16	protein_coding	Stat3	NA	0.295302	5.09614	0.0551946	0.968056		grey				571	ENSMUSG00000004040.16	protein_coding	Stat3	NA	0.0470736	5.20366	0.803821
572	ENSMUSG00000004043.14	protein_coding	Stat5a	NA	0.109877	2.06817	1	1		grey				572	ENSMUSG00000004043.14	protein_coding	Stat5a	NA	0.222185	2.08987	1	1		grey				572	ENSMUSG00000004043.14	protein_coding	Stat5a	NA	0.338059	2.18409	0.831823	1		grey				572	ENSMUSG00000004043.14	protein_coding	Stat5a	NA	0.229407	2.20406	0.831823
573	ENSMUSG00000004044.9	protein_coding	Ptrf	NA	-0.0469871	4.41898	0.841295	1		grey				573	ENSMUSG00000004044.9	protein_coding	Ptrf	NA	0.327078	4.59036	0.0807436	1		grey				573	ENSMUSG00000004044.9	protein_coding	Ptrf	NA	0.169573	4.49145	0.395801	1		grey				573	ENSMUSG00000004044.9	protein_coding	Ptrf	NA	-0.200504	4.65663	0.271002
574	ENSMUSG00000004054.8	protein_coding	Map3k11	NA	0.089748	4.06393	0.642738	1		grey				574	ENSMUSG00000004054.8	protein_coding	Map3k11	NA	0.144003	4.08434	0.490364	1		grey				574	ENSMUSG00000004054.8	protein_coding	Map3k11	NA	-0.061518	4.09368	0.818199	1		grey				574	ENSMUSG00000004054.8	protein_coding	Map3k11	NA	-0.111805	4.11378	0.648566
575	ENSMUSG00000004056.15	protein_coding	Akt2	NA	0.0314732	5.95827	0.736118	1		grey				575	ENSMUSG00000004056.15	protein_coding	Akt2	NA	0.153517	6.01518	0.123641	1		grey				575	ENSMUSG00000004056.15	protein_coding	Akt2	NA	-0.00266499	5.99139	1	1		grey				575	ENSMUSG00000004056.15	protein_coding	Akt2	NA	-0.120704	6.04755	0.274728
576	ENSMUSG00000004069.16	protein_coding	Dnaja3	NA	0.0125766	6.08047	0.942942	1		grey				576	ENSMUSG00000004069.16	protein_coding	Dnaja3	NA	-0.0226019	6.05971	0.856982	1		grey				576	ENSMUSG00000004069.16	protein_coding	Dnaja3	NA	-0.0431674	6.08206	0.719048	1		grey				576	ENSMUSG00000004069.16	protein_coding	Dnaja3	NA	-0.00398268	6.06093	1
577	ENSMUSG00000004070.15	protein_coding	Hmox2	NA	-0.0635748	7.41631	0.441082	1		grey				577	ENSMUSG00000004070.15	protein_coding	Hmox2	NA	-0.131108	7.38027	0.133073	1		grey				577	ENSMUSG00000004070.15	protein_coding	Hmox2	NA	-0.0576397	7.37116	0.394766	1		grey				577	ENSMUSG00000004070.15	protein_coding	Hmox2	NA	0.01291	7.33368	0.857192
578	ENSMUSG00000004071.12	protein_coding	Cdip1	NA	0.0358571	8.25992	0.568292	1		grey				578	ENSMUSG00000004071.12	protein_coding	Cdip1	NA	-0.0658116	8.20565	0.252994	1		grey				578	ENSMUSG00000004071.12	protein_coding	Cdip1	NA	-0.108795	8.23877	0.0281659	0.723155		grey				578	ENSMUSG00000004071.12	protein_coding	Cdip1	NA	-0.0037982	8.18329	0.962769
579	ENSMUSG00000004085.14	protein_coding	Zak	NA	0.0310419	2.14224	1	1		grey				579	ENSMUSG00000004085.14	protein_coding	Zak	NA	0.252291	2.19125	0.831823	1		grey				579	ENSMUSG00000004085.14	protein_coding	Zak	NA	0.163841	2.20401	1	1		grey				579	ENSMUSG00000004085.14	protein_coding	Zak	NA	-0.0536819	2.25132	1
580	ENSMUSG00000004096.8	protein_coding	Cwc15	NA	-0.0657692	6.68657	0.39985	1		grey				580	ENSMUSG00000004096.8	protein_coding	Cwc15	NA	-0.129809	6.65394	0.155861	1		grey				580	ENSMUSG00000004096.8	protein_coding	Cwc15	NA	0.0973259	6.71462	0.252108	1		grey				580	ENSMUSG00000004096.8	protein_coding	Cwc15	NA	0.162365	6.68215	0.0560378
581	ENSMUSG00000004099.15	protein_coding	Dnmt1	NA	0.224137	3.92018	0.366161	1		grey				581	ENSMUSG00000004099.15	protein_coding	Dnmt1	NA	0.100733	3.86225	0.675068	1		grey				581	ENSMUSG00000004099.15	protein_coding	Dnmt1	NA	-0.113082	3.98181	0.687289	1		grey				581	ENSMUSG00000004099.15	protein_coding	Dnmt1	NA	0.0142756	3.92518	1
582	ENSMUSG00000004100.11	protein_coding	Ppan	NA	-0.097255	4.81073	0.528561	1		grey				582	ENSMUSG00000004100.11	protein_coding	Ppan	NA	-0.0354729	4.83484	0.820777	1		grey				582	ENSMUSG00000004100.11	protein_coding	Ppan	NA	0.057615	4.80727	0.773089	1		grey				582	ENSMUSG00000004100.11	protein_coding	Ppan	NA	-0.000177534	4.83145	1
583	ENSMUSG00000004105.8	protein_coding	Angptl2	NA	0.161584	3.0246	0.708035	1		grey				583	ENSMUSG00000004105.8	protein_coding	Angptl2	NA	0.205552	3.03718	0.549101	1		grey				583	ENSMUSG00000004105.8	protein_coding	Angptl2	NA	-0.155417	3.04481	0.712287	1		grey				583	ENSMUSG00000004105.8	protein_coding	Angptl2	NA	-0.194108	3.05705	0.712287
584	ENSMUSG00000004110.14	protein_coding	Cacna1e	NA	-0.227718	4.26342	0.286687	1		grey				584	ENSMUSG00000004110.14	protein_coding	Cacna1e	NA	-0.0608144	4.33015	0.835385	1		grey				584	ENSMUSG00000004110.14	protein_coding	Cacna1e	NA	0.105286	4.22472	0.662817	1		grey				584	ENSMUSG00000004110.14	protein_coding	Cacna1e	NA	-0.0576351	4.29368	0.832171
585	ENSMUSG00000004113.18	protein_coding	Cacna1b	NA	0.110187	3.46988	0.764423	1		grey				585	ENSMUSG00000004113.18	protein_coding	Cacna1b	NA	0.141116	3.47874	0.690917	1		grey				585	ENSMUSG00000004113.18	protein_coding	Cacna1b	NA	-0.117222	3.48458	0.764423	1		grey				585	ENSMUSG00000004113.18	protein_coding	Cacna1b	NA	-0.144213	3.49337	0.690917
586	ENSMUSG00000004127.12	protein_coding	Trmt10a	NA	0.173928	2.7181	0.770899	1		grey				586	ENSMUSG00000004127.12	protein_coding	Trmt10a	NA	0.0874667	2.68723	1	1		grey				586	ENSMUSG00000004127.12	protein_coding	Trmt10a	NA	0.0218524	2.79476	1	1		grey				586	ENSMUSG00000004127.12	protein_coding	Trmt10a	NA	0.112151	2.76469	0.88545
587	ENSMUSG00000004151.16	protein_coding	Etv1	NA	0.00449638	5.8365	0.968778	1		grey				587	ENSMUSG00000004151.16	protein_coding	Etv1	NA	-0.100721	5.78328	0.425358	1		grey				587	ENSMUSG00000004151.16	protein_coding	Etv1	NA	-0.0492209	5.83338	0.693916	1		grey				587	ENSMUSG00000004151.16	protein_coding	Etv1	NA	0.06	5.77925	0.630259
588	ENSMUSG00000004187.10	protein_coding	Kifc2	NA	0.103647	7.90918	0.366532	1		grey				588	ENSMUSG00000004187.10	protein_coding	Kifc2	NA	0.20892	7.96001	0.0752168	1		grey				588	ENSMUSG00000004187.10	protein_coding	Kifc2	NA	-0.00367864	7.97156	0.955612	1		grey				588	ENSMUSG00000004187.10	protein_coding	Kifc2	NA	-0.105337	8.02114	0.115929
589	ENSMUSG00000004207.14	protein_coding	Psap	NA	0.0301385	9.38146	0.656282	1		grey				589	ENSMUSG00000004207.14	protein_coding	Psap	NA	0.00522361	9.36512	0.955731	1		grey				589	ENSMUSG00000004207.14	protein_coding	Psap	NA	-0.018113	9.40328	0.706293	1		grey				589	ENSMUSG00000004207.14	protein_coding	Psap	NA	0.0109569	9.38702	0.827339
590	ENSMUSG00000004221.16	protein_coding	Ikbkg	NA	0.196652	3.97313	0.422159	1		grey				590	ENSMUSG00000004221.16	protein_coding	Ikbkg	NA	0.105	3.92893	0.683369	1		grey				590	ENSMUSG00000004221.16	protein_coding	Ikbkg	NA	-0.208973	3.98611	0.422159	1		grey				590	ENSMUSG00000004221.16	protein_coding	Ikbkg	NA	-0.113363	3.94146	0.683369
591	ENSMUSG00000004233.14	protein_coding	Wars2	NA	-0.21086	2.89617	0.596706	1		grey				591	ENSMUSG00000004233.14	protein_coding	Wars2	NA	-0.40952	2.83476	0.340971	1		grey				591	ENSMUSG00000004233.14	protein_coding	Wars2	NA	-0.0426622	2.82864	1	1		grey				591	ENSMUSG00000004233.14	protein_coding	Wars2	NA	0.159847	2.76315	0.775483
592	ENSMUSG00000004263.15	protein_coding	Atn1	NA	0.0440957	4.6931	0.81028	1		grey				592	ENSMUSG00000004263.15	protein_coding	Atn1	NA	0.153309	4.74077	0.377209	1		grey				592	ENSMUSG00000004263.15	protein_coding	Atn1	NA	0.103754	4.77761	0.598814	1		grey				592	ENSMUSG00000004263.15	protein_coding	Atn1	NA	-0.00147073	4.82297	1
593	ENSMUSG00000004264.17	protein_coding	Phb2	NA	-0.0660278	7.17688	0.511435	1		grey				593	ENSMUSG00000004264.17	protein_coding	Phb2	NA	-0.111481	7.15145	0.284354	1		grey				593	ENSMUSG00000004264.17	protein_coding	Phb2	NA	-0.138849	7.09443	0.0607026	1		grey				593	ENSMUSG00000004264.17	protein_coding	Phb2	NA	-0.0906051	7.06745	0.235963
594	ENSMUSG00000004266.15	protein_coding	Ptpn6	NA	-0.438308	3.00746	0.260529	1		grey				594	ENSMUSG00000004266.15	protein_coding	Ptpn6	NA	0.388934	3.30039	0.235503	1		grey				594	ENSMUSG00000004266.15	protein_coding	Ptpn6	NA	0.563747	3.07535	0.114329	1		grey				594	ENSMUSG00000004266.15	protein_coding	Ptpn6	NA	-0.259527	3.35912	0.460916
595	ENSMUSG00000004267.16	protein_coding	Eno2	NA	0.093033	9.67812	0.169444	1		grey				595	ENSMUSG00000004267.16	protein_coding	Eno2	NA	-0.0323473	9.61065	0.685267	1		grey				595	ENSMUSG00000004267.16	protein_coding	Eno2	NA	-0.165184	9.6599	2.5326e-07	0.000133031	Yes	red				595	ENSMUSG00000004267.16	protein_coding	Eno2	NA	-0.0356934	9.59076	0.392336
596	ENSMUSG00000004268.11	protein_coding	Emg1	NA	-0.0694135	6.2223	0.454603	1		grey				596	ENSMUSG00000004268.11	protein_coding	Emg1	NA	-0.0635407	6.22134	0.475627	1		grey				596	ENSMUSG00000004268.11	protein_coding	Emg1	NA	0.015366	6.20847	0.890714	1		grey				596	ENSMUSG00000004268.11	protein_coding	Emg1	NA	0.0134994	6.20735	0.917972
597	ENSMUSG00000004270.13	protein_coding	Lpcat3	NA	-0.118586	4.96101	0.448885	1		grey				597	ENSMUSG00000004270.13	protein_coding	Lpcat3	NA	-0.183827	4.92862	0.250973	1		grey				597	ENSMUSG00000004270.13	protein_coding	Lpcat3	NA	-0.0239884	4.90972	0.911501	1		grey				597	ENSMUSG00000004270.13	protein_coding	Lpcat3	NA	0.0452427	4.87572	0.866145
598	ENSMUSG00000004285.12	protein_coding	Atp6v1f	NA	-0.093312	9.4414	0.409877	1		grey				598	ENSMUSG00000004285.12	protein_coding	Atp6v1f	NA	-0.0658908	9.45067	0.548234	1		grey				598	ENSMUSG00000004285.12	protein_coding	Atp6v1f	NA	0.00336128	9.41335	0.94974	1		grey				598	ENSMUSG00000004285.12	protein_coding	Atp6v1f	NA	-0.0198065	9.42304	0.66399
599	ENSMUSG00000004317.14	protein_coding	Clcn5	NA	0.168081	1.7828	1	1		grey				599	ENSMUSG00000004317.14	protein_coding	Clcn5	NA	-0.0465395	1.75124	1	1		grey				599	ENSMUSG00000004317.14	protein_coding	Clcn5	NA	-0.0421796	1.81807	1	1		grey				599	ENSMUSG00000004317.14	protein_coding	Clcn5	NA	0.1756	1.78662	1
600	ENSMUSG00000004319.15	protein_coding	Clcn3	NA	0.0832555	6.30808	0.322126	1		grey				600	ENSMUSG00000004319.15	protein_coding	Clcn3	NA	-0.0012293	6.26243	0.919943	1		grey				600	ENSMUSG00000004319.15	protein_coding	Clcn3	NA	-0.0855696	6.32795	0.374202	1		grey				600	ENSMUSG00000004319.15	protein_coding	Clcn3	NA	0.00291892	6.28225	1
601	ENSMUSG00000004328.15	protein_coding	Hif3a	NA	0.281544	1.9124	1	1		grey				601	ENSMUSG00000004328.15	protein_coding	Hif3a	NA	0.169923	1.88996	1	1		grey				601	ENSMUSG00000004328.15	protein_coding	Hif3a	NA	-0.461674	1.90524	0.774422	1		grey				601	ENSMUSG00000004328.15	protein_coding	Hif3a	NA	-0.346627	1.88216	0.774422
602	ENSMUSG00000004341.7	protein_coding	Gpx6	NA	-0.111663	1.41943	1	1		grey				602	ENSMUSG00000004341.7	protein_coding	Gpx6	NA	3.49625	1.85133	0.0265898	1		grey				602	ENSMUSG00000004341.7	protein_coding	Gpx6	NA	0.645756	1.46009	1	1		grey				602	ENSMUSG00000004341.7	protein_coding	Gpx6	NA	-2.95585	1.88611	0.0829858
603	ENSMUSG00000004347.16	protein_coding	Pde1c	NA	-0.347134	1.92412	0.790536	1		grey				603	ENSMUSG00000004347.16	protein_coding	Pde1c	NA	0.309874	2.04201	0.81454	1		grey				603	ENSMUSG00000004347.16	protein_coding	Pde1c	NA	0.717926	2.02029	0.454521	1		grey				603	ENSMUSG00000004347.16	protein_coding	Pde1c	NA	0.064684	2.13195	1
604	ENSMUSG00000004356.7	protein_coding	Utp20	NA	-0.0377272	1.86367	1	1		grey				604	ENSMUSG00000004356.7	protein_coding	Utp20	NA	0.0880115	1.88152	1	1		grey				604	ENSMUSG00000004356.7	protein_coding	Utp20	NA	0.0112995	1.87799	1	1		grey				604	ENSMUSG00000004356.7	protein_coding	Utp20	NA	-0.110951	1.89566	1
605	ENSMUSG00000004360.8	protein_coding	9330159F19Rik	NA	-0.0512343	3.43852	0.919631	1		grey				605	ENSMUSG00000004360.8	protein_coding	9330159F19Rik	NA	-0.0231204	3.44603	1	1		grey				605	ENSMUSG00000004360.8	protein_coding	9330159F19Rik	NA	0.0551661	3.45694	0.919631	1		grey				605	ENSMUSG00000004360.8	protein_coding	9330159F19Rik	NA	0.0309881	3.4642	1
606	ENSMUSG00000004364.14	protein_coding	Cul3	NA	-0.135754	4.56604	0.48876	1		grey				606	ENSMUSG00000004364.14	protein_coding	Cul3	NA	0.00587017	4.62425	1	1		grey				606	ENSMUSG00000004364.14	protein_coding	Cul3	NA	0.264192	4.64273	0.157109	1		grey				606	ENSMUSG00000004364.14	protein_coding	Cul3	NA	0.126554	4.69871	0.508323
607	ENSMUSG00000004366.3	protein_coding	Sst	NA	0.0377363	10.2025	0.776234	1		grey				607	ENSMUSG00000004366.3	protein_coding	Sst	NA	-0.157287	10.103	0.232864	1		grey				607	ENSMUSG00000004366.3	protein_coding	Sst	NA	0.0367046	10.2568	0.712289	1		grey				607	ENSMUSG00000004366.3	protein_coding	Sst	NA	0.237511	10.1611	0.0260177
608	ENSMUSG00000004371.14	protein_coding	Il11	NA	-0.269822	1.68484	1	1		grey				608	ENSMUSG00000004371.14	protein_coding	Il11	NA	-0.233982	1.68631	1	1		grey				608	ENSMUSG00000004371.14	protein_coding	Il11	NA	-0.401185	1.63748	1	1		grey				608	ENSMUSG00000004371.14	protein_coding	Il11	NA	-0.433935	1.63887	1
609	ENSMUSG00000004383.17	protein_coding	Large	NA	-0.000367448	4.33759	1	1		grey				609	ENSMUSG00000004383.17	protein_coding	Large	NA	0.169894	4.4115	0.422018	1		grey				609	ENSMUSG00000004383.17	protein_coding	Large	NA	0.114726	4.4053	0.589141	1		grey				609	ENSMUSG00000004383.17	protein_coding	Large	NA	-0.051553	4.47653	0.844022
610	ENSMUSG00000004393.10	protein_coding	Ddx56	NA	-0.000230563	5.53812	0.965216	1		grey				610	ENSMUSG00000004393.10	protein_coding	Ddx56	NA	-0.102586	5.48675	0.399055	1		grey				610	ENSMUSG00000004393.10	protein_coding	Ddx56	NA	-0.116501	5.49777	0.397176	1		grey				610	ENSMUSG00000004393.10	protein_coding	Ddx56	NA	-0.0101463	5.44426	0.963805
611	ENSMUSG00000004394.12	protein_coding	Tmed4	NA	-0.0379539	6.95775	0.622965	1		grey				611	ENSMUSG00000004394.12	protein_coding	Tmed4	NA	-0.104978	6.92221	0.228069	1		grey				611	ENSMUSG00000004394.12	protein_coding	Tmed4	NA	-0.0013468	6.95256	1	1		grey				611	ENSMUSG00000004394.12	protein_coding	Tmed4	NA	0.0697896	6.91644	0.385342
612	ENSMUSG00000004415.15	protein_coding	Col26a1	NA	0.200869	2.21708	0.838832	1		grey				612	ENSMUSG00000004415.15	protein_coding	Col26a1	NA	0.0155774	2.17047	1	1		grey				612	ENSMUSG00000004415.15	protein_coding	Col26a1	NA	0.146348	2.31643	1	1		grey				612	ENSMUSG00000004415.15	protein_coding	Col26a1	NA	0.335289	2.27207	0.690061
613	ENSMUSG00000004446.12	protein_coding	Bid	NA	-0.140349	4.12676	0.547967	1		grey				613	ENSMUSG00000004446.12	protein_coding	Bid	NA	-0.0463326	4.16259	0.882583	1		grey				613	ENSMUSG00000004446.12	protein_coding	Bid	NA	-0.0576425	4.05782	0.876393	1		grey				613	ENSMUSG00000004446.12	protein_coding	Bid	NA	-0.147686	4.09572	0.541023
614	ENSMUSG00000004451.14	protein_coding	Ralb	NA	0.00761147	4.52845	1	1		grey				614	ENSMUSG00000004451.14	protein_coding	Ralb	NA	-0.01369	4.51537	0.948801	1		grey				614	ENSMUSG00000004451.14	protein_coding	Ralb	NA	0.00796162	4.55161	1	1		grey				614	ENSMUSG00000004451.14	protein_coding	Ralb	NA	0.033244	4.53834	0.898021
615	ENSMUSG00000004455.16	protein_coding	Ppp1cc	NA	-0.181225	5.65442	0.132526	1		grey				615	ENSMUSG00000004455.16	protein_coding	Ppp1cc	NA	-0.0214007	5.72516	0.845753	1		grey				615	ENSMUSG00000004455.16	protein_coding	Ppp1cc	NA	0.290148	5.72475	0.0156026	0.532027		grey				615	ENSMUSG00000004455.16	protein_coding	Ppp1cc	NA	0.13329	5.79261	0.285003
616	ENSMUSG00000004460.16	protein_coding	Dnajb11	NA	-0.000619376	5.77066	1	1		grey				616	ENSMUSG00000004460.16	protein_coding	Dnajb11	NA	-0.0987628	5.72089	0.414701	1		grey				616	ENSMUSG00000004460.16	protein_coding	Dnajb11	NA	-0.0748846	5.7513	0.569981	1		grey				616	ENSMUSG00000004460.16	protein_coding	Dnajb11	NA	0.0272619	5.7	0.836396
617	ENSMUSG00000004462.6	protein_coding	Tbccd1	NA	0.0733564	3.65852	0.854682	1		grey				617	ENSMUSG00000004462.6	protein_coding	Tbccd1	NA	0.0787791	3.65727	0.854682	1		grey				617	ENSMUSG00000004462.6	protein_coding	Tbccd1	NA	0.0572944	3.72796	0.858173	1		grey				617	ENSMUSG00000004462.6	protein_coding	Tbccd1	NA	0.0558196	3.7265	0.858173
618	ENSMUSG00000004473.10	protein_coding	Clec11a	NA	0.0644804	2.84322	1	1		grey				618	ENSMUSG00000004473.10	protein_coding	Clec11a	NA	-0.0441963	2.80475	0.889901	1		grey				618	ENSMUSG00000004473.10	protein_coding	Clec11a	NA	-0.187416	2.82248	0.677857	1		grey				618	ENSMUSG00000004473.10	protein_coding	Clec11a	NA	-0.0748831	2.7827	1
619	ENSMUSG00000004500.8	protein_coding	Zfp324	NA	0.0482852	2.72235	1	1		grey				619	ENSMUSG00000004500.8	protein_coding	Zfp324	NA	0.108269	2.73862	0.88545	1		grey				619	ENSMUSG00000004500.8	protein_coding	Zfp324	NA	-0.157113	2.70814	0.766023	1		grey				619	ENSMUSG00000004500.8	protein_coding	Zfp324	NA	-0.213238	2.72457	0.658783
620	ENSMUSG00000004508.6	protein_coding	Gab2	NA	0.180972	2.78333	0.671858	1		grey				620	ENSMUSG00000004508.6	protein_coding	Gab2	NA	0.43186	2.87029	0.280691	1		grey				620	ENSMUSG00000004508.6	protein_coding	Gab2	NA	0.142672	2.90459	0.791402	1		grey				620	ENSMUSG00000004508.6	protein_coding	Gab2	NA	-0.104327	2.98544	0.899095
621	ENSMUSG00000004530.12	protein_coding	Coro1c	NA	0.0991362	6.11041	0.327101	1		grey				621	ENSMUSG00000004530.12	protein_coding	Coro1c	NA	0.0454412	6.0798	0.615947	1		grey				621	ENSMUSG00000004530.12	protein_coding	Coro1c	NA	-0.102487	6.12748	0.321854	1		grey				621	ENSMUSG00000004530.12	protein_coding	Coro1c	NA	-0.0456884	6.09689	0.668005
622	ENSMUSG00000004535.12	protein_coding	Tax1bp1	NA	0.0709731	6.44953	0.380005	1		grey				622	ENSMUSG00000004535.12	protein_coding	Tax1bp1	NA	0.0367353	6.42872	0.591639	1		grey				622	ENSMUSG00000004535.12	protein_coding	Tax1bp1	NA	-0.0577625	6.47618	0.532664	1		grey				622	ENSMUSG00000004535.12	protein_coding	Tax1bp1	NA	-0.0195217	6.45521	0.850499
623	ENSMUSG00000004558.14	protein_coding	Ndrg2	NA	-0.0156281	9.53107	0.830377	1		grey				623	ENSMUSG00000004558.14	protein_coding	Ndrg2	NA	0.0908762	9.58111	0.276471	1		grey				623	ENSMUSG00000004558.14	protein_coding	Ndrg2	NA	0.0498341	9.56406	0.389947	1		grey				623	ENSMUSG00000004558.14	protein_coding	Ndrg2	NA	-0.0526328	9.61361	0.404042
624	ENSMUSG00000004561.14	protein_coding	Mettl17	NA	0.19929	4.76723	0.243013	1		grey				624	ENSMUSG00000004561.14	protein_coding	Mettl17	NA	0.0465347	4.68983	0.818136	1		grey				624	ENSMUSG00000004561.14	protein_coding	Mettl17	NA	0.193171	4.96267	0.234583	1		grey				624	ENSMUSG00000004561.14	protein_coding	Mettl17	NA	0.35102	4.89412	0.048301
625	ENSMUSG00000004562.16	protein_coding	Arhgef40	NA	-0.197517	4.64405	0.271002	1		grey				625	ENSMUSG00000004562.16	protein_coding	Arhgef40	NA	0.058985	4.75406	0.81482	1		grey				625	ENSMUSG00000004562.16	protein_coding	Arhgef40	NA	0.238422	4.67884	0.181673	1		grey				625	ENSMUSG00000004562.16	protein_coding	Arhgef40	NA	-0.0140886	4.78742	1
626	ENSMUSG00000004565.14	protein_coding	Pnpla6	NA	0.161396	4.46639	0.357348	1		grey				626	ENSMUSG00000004565.14	protein_coding	Pnpla6	NA	0.141728	4.45324	0.428175	1		grey				626	ENSMUSG00000004565.14	protein_coding	Pnpla6	NA	-0.0589545	4.52801	0.796878	1		grey				626	ENSMUSG00000004565.14	protein_coding	Pnpla6	NA	-0.0353078	4.51505	0.897175
627	ENSMUSG00000004567.15	protein_coding	Mcoln1	NA	-0.0650996	6.46739	0.493347	1		grey				627	ENSMUSG00000004567.15	protein_coding	Mcoln1	NA	-0.00936971	6.49045	0.926264	1		grey				627	ENSMUSG00000004567.15	protein_coding	Mcoln1	NA	-0.121986	6.39424	0.198693	1		grey				627	ENSMUSG00000004567.15	protein_coding	Mcoln1	NA	-0.173704	6.41879	0.0647963
628	ENSMUSG00000004568.12	protein_coding	Arhgef18	NA	0.237437	3.55305	0.386729	1		grey				628	ENSMUSG00000004568.12	protein_coding	Arhgef18	NA	0.396414	3.61972	0.135487	1		grey				628	ENSMUSG00000004568.12	protein_coding	Arhgef18	NA	-0.111098	3.61768	0.706979	1		grey				628	ENSMUSG00000004568.12	protein_coding	Arhgef18	NA	-0.266125	3.68201	0.315481
629	ENSMUSG00000004591.16	protein_coding	Pkn2	NA	0.142341	2.48622	1	1		grey				629	ENSMUSG00000004591.16	protein_coding	Pkn2	NA	0.140856	2.48303	1	1		grey				629	ENSMUSG00000004591.16	protein_coding	Pkn2	NA	0.00509367	2.54371	1	1		grey				629	ENSMUSG00000004591.16	protein_coding	Pkn2	NA	0.010375	2.54022	1
630	ENSMUSG00000004609.11	protein_coding	Cd33	NA	0.0617887	2.48356	1	1		grey				630	ENSMUSG00000004609.11	protein_coding	Cd33	NA	0.649798	2.67296	0.174229	1		grey				630	ENSMUSG00000004609.11	protein_coding	Cd33	NA	0.745884	2.76557	0.0854797	1		grey				630	ENSMUSG00000004609.11	protein_coding	Cd33	NA	0.161764	2.92453	0.694056
631	ENSMUSG00000004610.4	protein_coding	Etfb	NA	-0.108562	7.50834	0.298681	1		grey				631	ENSMUSG00000004610.4	protein_coding	Etfb	NA	0.00695013	7.5614	0.982436	1		grey				631	ENSMUSG00000004610.4	protein_coding	Etfb	NA	0.055323	7.49889	0.398738	1		grey				631	ENSMUSG00000004610.4	protein_coding	Etfb	NA	-0.0561347	7.55263	0.492498
632	ENSMUSG00000004612.9	protein_coding	Nkg7	NA	-0.0504634	1.64846	1	1		grey				632	ENSMUSG00000004612.9	protein_coding	Nkg7	NA	0.791045	1.75588	0.507825	1		grey				632	ENSMUSG00000004612.9	protein_coding	Nkg7	NA	1.52228	1.90696	0.0922979	1		grey				632	ENSMUSG00000004612.9	protein_coding	Nkg7	NA	0.684348	1.99797	0.454521
633	ENSMUSG00000004626.14	protein_coding	Stxbp2	NA	-0.0641486	5.83225	0.583408	1		grey				633	ENSMUSG00000004626.14	protein_coding	Stxbp2	NA	0.189623	5.95281	0.0918845	1		grey				633	ENSMUSG00000004626.14	protein_coding	Stxbp2	NA	0.391043	6.01621	0.00276756	0.192503		grey				633	ENSMUSG00000004626.14	protein_coding	Stxbp2	NA	0.142851	6.1238	0.303943
634	ENSMUSG00000004630.18	protein_coding	Pcp2	NA	0.00251436	1.7066	1	1		grey				634	ENSMUSG00000004630.18	protein_coding	Pcp2	NA	0.748198	1.81479	0.343765	1		grey				634	ENSMUSG00000004630.18	protein_coding	Pcp2	NA	0.294721	1.76305	1	1		grey				634	ENSMUSG00000004630.18	protein_coding	Pcp2	NA	-0.44737	1.86825	0.774422
635	ENSMUSG00000004631.15	protein_coding	Sgce	NA	-0.0977678	5.09399	0.537079	1		grey				635	ENSMUSG00000004631.15	protein_coding	Sgce	NA	-0.0842403	5.09615	0.572045	1		grey				635	ENSMUSG00000004631.15	protein_coding	Sgce	NA	0.0307502	5.07695	0.875895	1		grey				635	ENSMUSG00000004631.15	protein_coding	Sgce	NA	0.0212172	5.07914	0.917189
636	ENSMUSG00000004633.17	protein_coding	Chn2	NA	-0.0578627	4.78822	0.816669	1		grey				636	ENSMUSG00000004633.17	protein_coding	Chn2	NA	-0.206368	4.71987	0.28502	1		grey				636	ENSMUSG00000004633.17	protein_coding	Chn2	NA	-0.154462	4.71191	0.402385	1		grey				636	ENSMUSG00000004633.17	protein_coding	Chn2	NA	-0.00197089	4.63879	1
637	ENSMUSG00000004637.15	protein_coding	Wwox	NA	0.0607441	4.28643	0.832992	1		grey				637	ENSMUSG00000004637.15	protein_coding	Wwox	NA	0.107754	4.30441	0.675469	1		grey				637	ENSMUSG00000004637.15	protein_coding	Wwox	NA	0.131107	4.38657	0.540657	1		grey				637	ENSMUSG00000004637.15	protein_coding	Wwox	NA	0.088077	4.40313	0.685447
638	ENSMUSG00000004642.13	protein_coding	Slbp	NA	-0.100386	5.01493	0.491349	1		grey				638	ENSMUSG00000004642.13	protein_coding	Slbp	NA	-0.129266	4.99832	0.393633	1		grey				638	ENSMUSG00000004642.13	protein_coding	Slbp	NA	0.037243	4.99949	0.830193	1		grey				638	ENSMUSG00000004642.13	protein_coding	Slbp	NA	0.0701164	4.98247	0.666162
639	ENSMUSG00000004655.5	protein_coding	Aqp1	NA	0.195237	3.67642	0.80187	1		grey				639	ENSMUSG00000004655.5	protein_coding	Aqp1	NA	-0.0189711	3.58338	1	1		grey				639	ENSMUSG00000004655.5	protein_coding	Aqp1	NA	-0.424184	3.59176	0.51833	1		grey				639	ENSMUSG00000004655.5	protein_coding	Aqp1	NA	-0.197653	3.49087	0.804873
640	ENSMUSG00000004661.15	protein_coding	Arid3b	NA	-0.24895	2.59482	0.63587	1		grey				640	ENSMUSG00000004661.15	protein_coding	Arid3b	NA	-0.128954	2.62522	0.87763	1		grey				640	ENSMUSG00000004661.15	protein_coding	Arid3b	NA	0.0835948	2.5625	0.87143	1		grey				640	ENSMUSG00000004661.15	protein_coding	Arid3b	NA	-0.0325569	2.59383	1
641	ENSMUSG00000004665.10	protein_coding	Cnn2	NA	-0.235918	3.74333	0.378876	1		grey				641	ENSMUSG00000004665.10	protein_coding	Cnn2	NA	0.141608	3.8932	0.679299	1		grey				641	ENSMUSG00000004665.10	protein_coding	Cnn2	NA	0.284861	3.78092	0.294599	1		grey				641	ENSMUSG00000004665.10	protein_coding	Cnn2	NA	-0.0886928	3.92866	0.805407
642	ENSMUSG00000004667.18	protein_coding	Polr2e	NA	-0.0918737	7.77889	0.339691	1		grey				642	ENSMUSG00000004667.18	protein_coding	Polr2e	NA	-0.0805038	7.78043	0.394269	1		grey				642	ENSMUSG00000004667.18	protein_coding	Polr2e	NA	-0.0543053	7.723	0.365646	1		grey				642	ENSMUSG00000004667.18	protein_coding	Polr2e	NA	-0.0614634	7.72471	0.307182
643	ENSMUSG00000004677.15	protein_coding	Myo9b	NA	0.083408	2.23605	1	1		grey				643	ENSMUSG00000004677.15	protein_coding	Myo9b	NA	0.190488	2.26002	0.845031	1		grey				643	ENSMUSG00000004677.15	protein_coding	Myo9b	NA	0.23279	2.33179	0.850567	1		grey				643	ENSMUSG00000004677.15	protein_coding	Myo9b	NA	0.129448	2.35418	1
644	ENSMUSG00000004698.9	protein_coding	Hdac9	NA	0.0813488	3.63116	0.780815	1		grey				644	ENSMUSG00000004698.9	protein_coding	Hdac9	NA	-0.123953	3.54664	0.773061	1		grey				644	ENSMUSG00000004698.9	protein_coding	Hdac9	NA	-0.130779	3.62991	0.639886	1		grey				644	ENSMUSG00000004698.9	protein_coding	Hdac9	NA	0.0784546	3.5439	0.92271
645	ENSMUSG00000004707.14	protein_coding	Ly9	NA	-0.53154	1.49905	1	1		grey				645	ENSMUSG00000004707.14	protein_coding	Ly9	NA	1.23559	1.65239	0.375008	1		grey				645	ENSMUSG00000004707.14	protein_coding	Ly9	NA	1.93058	1.66928	0.218759	1		grey				645	ENSMUSG00000004707.14	protein_coding	Ly9	NA	0.16764	1.80766	1
646	ENSMUSG00000004730.14	protein_coding	Adgre1	NA	0.0552152	2.41694	1	1		grey				646	ENSMUSG00000004730.14	protein_coding	Adgre1	NA	0.70915	2.62319	0.117321	1		grey				646	ENSMUSG00000004730.14	protein_coding	Adgre1	NA	0.644969	2.65078	0.164203	1		grey				646	ENSMUSG00000004730.14	protein_coding	Adgre1	NA	-0.00507912	2.82973	1
647	ENSMUSG00000004748.5	protein_coding	Mtfp1	NA	-0.107939	7.61459	0.31994	1		grey				647	ENSMUSG00000004748.5	protein_coding	Mtfp1	NA	-0.106361	7.61156	0.328287	1		grey				647	ENSMUSG00000004748.5	protein_coding	Mtfp1	NA	0.0121821	7.58414	0.860762	1		grey				647	ENSMUSG00000004748.5	protein_coding	Mtfp1	NA	0.0146745	7.58123	0.831504
648	ENSMUSG00000004768.14	protein_coding	Rab23	NA	0.206301	4.1434	0.370067	1		grey				648	ENSMUSG00000004768.14	protein_coding	Rab23	NA	0.125477	4.10302	0.543373	1		grey				648	ENSMUSG00000004768.14	protein_coding	Rab23	NA	-0.102429	4.20297	0.659417	1		grey				648	ENSMUSG00000004768.14	protein_coding	Rab23	NA	-0.0176415	4.16341	0.940644
649	ENSMUSG00000004771.12	protein_coding	Rab11a	NA	-0.106849	8.12181	0.182354	1		grey				649	ENSMUSG00000004771.12	protein_coding	Rab11a	NA	-0.195964	8.07602	0.0156651	1		grey				649	ENSMUSG00000004771.12	protein_coding	Rab11a	NA	-0.115882	8.02787	0.0628768	1		grey				649	ENSMUSG00000004771.12	protein_coding	Rab11a	NA	-0.0220173	7.97844	0.73914
650	ENSMUSG00000004788.11	protein_coding	Eif2b2	NA	-0.0440563	6.18277	0.733009	1		grey				650	ENSMUSG00000004788.11	protein_coding	Eif2b2	NA	-0.0691201	6.16773	0.617061	1		grey				650	ENSMUSG00000004788.11	protein_coding	Eif2b2	NA	-0.0620472	6.15063	0.594102	1		grey				650	ENSMUSG00000004788.11	protein_coding	Eif2b2	NA	-0.035593	6.13537	0.793149
651	ENSMUSG00000004789.9	protein_coding	Dlst	NA	0.116643	6.77589	0.147165	1		grey				651	ENSMUSG00000004789.9	protein_coding	Dlst	NA	-0.0472491	6.69064	0.625468	1		grey				651	ENSMUSG00000004789.9	protein_coding	Dlst	NA	-0.0832252	6.80955	0.319029	1		grey				651	ENSMUSG00000004789.9	protein_coding	Dlst	NA	0.0846789	6.72513	0.318515
652	ENSMUSG00000004791.6	protein_coding	Pgf	NA	-0.0344381	3.40733	1	1		grey				652	ENSMUSG00000004791.6	protein_coding	Pgf	NA	-0.0276561	3.40672	1	1		grey				652	ENSMUSG00000004791.6	protein_coding	Pgf	NA	-0.0128677	3.40564	1	1		grey				652	ENSMUSG00000004791.6	protein_coding	Pgf	NA	-0.0157168	3.40475	1
653	ENSMUSG00000004798.14	protein_coding	Ulk2	NA	0.200809	3.78181	0.433723	1		grey				653	ENSMUSG00000004798.14	protein_coding	Ulk2	NA	0.204825	3.77996	0.433723	1		grey				653	ENSMUSG00000004798.14	protein_coding	Ulk2	NA	0.247092	3.98509	0.335364	1		grey				653	ENSMUSG00000004798.14	protein_coding	Ulk2	NA	0.247027	3.98294	0.335364
654	ENSMUSG00000004815.12	protein_coding	Dgkq	NA	0.131282	4.44291	0.464732	1		grey				654	ENSMUSG00000004815.12	protein_coding	Dgkq	NA	0.0790052	4.41523	0.638818	1		grey				654	ENSMUSG00000004815.12	protein_coding	Dgkq	NA	-0.340953	4.37786	0.0874267	1		grey				654	ENSMUSG00000004815.12	protein_coding	Dgkq	NA	-0.2847	4.34838	0.16665
655	ENSMUSG00000004837.2	protein_coding	Grap	NA	-0.150329	3.3372	0.671893	1		grey				655	ENSMUSG00000004837.2	protein_coding	Grap	NA	-0.0176773	3.38283	1	1		grey				655	ENSMUSG00000004837.2	protein_coding	Grap	NA	0.165564	3.35898	0.671893	1		grey				655	ENSMUSG00000004837.2	protein_coding	Grap	NA	0.0368481	3.40425	1
656	ENSMUSG00000004843.6	protein_coding	Chmp2b	NA	-0.056399	5.97998	0.577547	1		grey				656	ENSMUSG00000004843.6	protein_coding	Chmp2b	NA	-0.15506	5.93056	0.151453	1		grey				656	ENSMUSG00000004843.6	protein_coding	Chmp2b	NA	-0.088015	5.92565	0.44641	1		grey				656	ENSMUSG00000004843.6	protein_coding	Chmp2b	NA	0.0146487	5.8736	0.93822
657	ENSMUSG00000004846.10	protein_coding	Plod3	NA	0.127777	4.63269	0.498824	1		grey				657	ENSMUSG00000004846.10	protein_coding	Plod3	NA	-0.0155894	4.56321	1	1		grey				657	ENSMUSG00000004846.10	protein_coding	Plod3	NA	0.00203115	4.70627	1	1		grey				657	ENSMUSG00000004846.10	protein_coding	Plod3	NA	0.149378	4.63911	0.459755
658	ENSMUSG00000004849.14	protein_coding	Ap1s1	NA	-0.077752	8.73413	0.419475	1		grey				658	ENSMUSG00000004849.14	protein_coding	Ap1s1	NA	-0.101693	8.71874	0.300562	1		grey				658	ENSMUSG00000004849.14	protein_coding	Ap1s1	NA	-0.000307094	8.71194	1	1		grey				658	ENSMUSG00000004849.14	protein_coding	Ap1s1	NA	0.028505	8.69635	0.668312
659	ENSMUSG00000004864.12	protein_coding	Mapk13	NA	0.100649	1.79361	1	1		grey				659	ENSMUSG00000004864.12	protein_coding	Mapk13	NA	0.221091	1.80944	1	1		grey				659	ENSMUSG00000004864.12	protein_coding	Mapk13	NA	0.649133	1.93738	0.58107	1		grey				659	ENSMUSG00000004864.12	protein_coding	Mapk13	NA	0.532083	1.95146	0.58107
660	ENSMUSG00000004865.15	protein_coding	Srpk1	NA	-0.279358	5.09077	0.0565124	1		grey				660	ENSMUSG00000004865.15	protein_coding	Srpk1	NA	-0.16891	5.1349	0.265202	1		grey				660	ENSMUSG00000004865.15	protein_coding	Srpk1	NA	-0.105174	4.92434	0.544071	1		grey				660	ENSMUSG00000004865.15	protein_coding	Srpk1	NA	-0.211627	4.97434	0.194102
661	ENSMUSG00000004880.11	protein_coding	Lbr	NA	0.211451	3.43193	0.475282	1		grey				661	ENSMUSG00000004880.11	protein_coding	Lbr	NA	0.27756	3.45609	0.315026	1		grey				661	ENSMUSG00000004880.11	protein_coding	Lbr	NA	-0.00700609	3.52549	1	1		grey				661	ENSMUSG00000004880.11	protein_coding	Lbr	NA	-0.0691794	3.54815	0.846852
662	ENSMUSG00000004885.5	protein_coding	Crabp2	NA	0.132113	3.25564	0.826448	1		grey				662	ENSMUSG00000004885.5	protein_coding	Crabp2	NA	0.637017	3.46934	0.0461109	1		grey				662	ENSMUSG00000004885.5	protein_coding	Crabp2	NA	0.46308	3.5087	0.114582	1		grey				662	ENSMUSG00000004885.5	protein_coding	Crabp2	NA	-0.0378689	3.69169	1
663	ENSMUSG00000004891.16	protein_coding	Nes	NA	0.130158	1.96171	1	1		grey				663	ENSMUSG00000004891.16	protein_coding	Nes	NA	0.117051	1.95671	1	1		grey				663	ENSMUSG00000004891.16	protein_coding	Nes	NA	-0.102914	1.98472	1	1		grey				663	ENSMUSG00000004891.16	protein_coding	Nes	NA	-0.0862812	1.97951	1
664	ENSMUSG00000004892.13	protein_coding	Bcan	NA	0.00939985	7.87489	0.881915	1		grey				664	ENSMUSG00000004892.13	protein_coding	Bcan	NA	0.104398	7.91929	0.196362	1		grey				664	ENSMUSG00000004892.13	protein_coding	Bcan	NA	-0.0617415	7.86504	0.323249	1		grey				664	ENSMUSG00000004892.13	protein_coding	Bcan	NA	-0.154583	7.91064	0.0097387
665	ENSMUSG00000004894.10	protein_coding	Hapln2	NA	-0.0804035	4.7545	0.681372	1		grey				665	ENSMUSG00000004894.10	protein_coding	Hapln2	NA	0.740146	5.17227	5.00933e-07	0.000847858	Yes	red				665	ENSMUSG00000004894.10	protein_coding	Hapln2	NA	0.910963	5.21502	1.88597e-08	1.24909e-05	Yes	red				665	ENSMUSG00000004894.10	protein_coding	Hapln2	NA	0.0943838	5.53296	0.550825
666	ENSMUSG00000004895.9	protein_coding	Prcc	NA	-0.0425934	3.11722	1	1		grey				666	ENSMUSG00000004895.9	protein_coding	Prcc	NA	0.168025	3.19177	0.648868	1		grey				666	ENSMUSG00000004895.9	protein_coding	Prcc	NA	0.288633	3.22748	0.428317	1		grey				666	ENSMUSG00000004895.9	protein_coding	Prcc	NA	0.0819395	3.29722	0.913225
667	ENSMUSG00000004896.16	protein_coding	Rrnad1	NA	-0.153149	4.11504	0.545687	1		grey				667	ENSMUSG00000004896.16	protein_coding	Rrnad1	NA	-0.0690133	4.14612	0.823236	1		grey				667	ENSMUSG00000004896.16	protein_coding	Rrnad1	NA	0.0802822	4.09946	0.759916	1		grey				667	ENSMUSG00000004896.16	protein_coding	Rrnad1	NA	0.000119002	4.13127	1
668	ENSMUSG00000004897.16	protein_coding	Hdgf	NA	-0.129242	6.70262	0.120198	1		grey				668	ENSMUSG00000004897.16	protein_coding	Hdgf	NA	-0.129824	6.69812	0.106307	1		grey				668	ENSMUSG00000004897.16	protein_coding	Hdgf	NA	0.0857203	6.6935	0.312456	1		grey				668	ENSMUSG00000004897.16	protein_coding	Hdgf	NA	0.0914926	6.68881	0.285199
669	ENSMUSG00000004902.7	protein_coding	Slc25a18	NA	-0.160308	6.55135	0.155009	1		grey				669	ENSMUSG00000004902.7	protein_coding	Slc25a18	NA	-0.0349583	6.6066	0.702253	1		grey				669	ENSMUSG00000004902.7	protein_coding	Slc25a18	NA	0.100798	6.53772	0.356481	1		grey				669	ENSMUSG00000004902.7	protein_coding	Slc25a18	NA	-0.0186687	6.59379	0.88037
670	ENSMUSG00000004929.12	protein_coding	Thop1	NA	0.0787949	5.67313	0.533439	1		grey				670	ENSMUSG00000004929.12	protein_coding	Thop1	NA	-0.0460012	5.60958	0.734176	1		grey				670	ENSMUSG00000004929.12	protein_coding	Thop1	NA	-0.169568	5.64785	0.177369	1		grey				670	ENSMUSG00000004929.12	protein_coding	Thop1	NA	-0.0407712	5.58218	0.762791
671	ENSMUSG00000004931.10	protein_coding	Apba3	NA	0.0293831	4.47201	0.947934	1		grey				671	ENSMUSG00000004931.10	protein_coding	Apba3	NA	0.0173754	4.46304	1	1		grey				671	ENSMUSG00000004931.10	protein_coding	Apba3	NA	0.0846024	4.53822	0.700607	1		grey				671	ENSMUSG00000004931.10	protein_coding	Apba3	NA	0.100591	4.52924	0.653056
672	ENSMUSG00000004933.17	protein_coding	Matk	NA	-0.0933966	8.059	0.213145	1		grey				672	ENSMUSG00000004933.17	protein_coding	Matk	NA	-0.0978319	8.05285	0.189261	1		grey				672	ENSMUSG00000004933.17	protein_coding	Matk	NA	-0.0649392	7.99472	0.28249	1		grey				672	ENSMUSG00000004933.17	protein_coding	Matk	NA	-0.0567801	7.98872	0.37945
673	ENSMUSG00000004934.13	protein_coding	Pias4	NA	-0.132223	5.20757	0.324484	1		grey				673	ENSMUSG00000004934.13	protein_coding	Pias4	NA	-0.198847	5.17481	0.162467	1		grey				673	ENSMUSG00000004934.13	protein_coding	Pias4	NA	-0.107469	5.11019	0.50313	1		grey				673	ENSMUSG00000004934.13	protein_coding	Pias4	NA	-0.0368501	5.07464	0.834824
674	ENSMUSG00000004936.8	protein_coding	Map2k1	NA	-0.0537412	8.39749	0.349461	1		grey				674	ENSMUSG00000004936.8	protein_coding	Map2k1	NA	-0.029244	8.40534	0.598837	1		grey				674	ENSMUSG00000004936.8	protein_coding	Map2k1	NA	-0.065099	8.35403	0.185675	1		grey				674	ENSMUSG00000004936.8	protein_coding	Map2k1	NA	-0.0858282	8.36252	0.0865962
675	ENSMUSG00000004937.5	protein_coding	Sgta	NA	0.017275	7.5884	0.880353	1		grey				675	ENSMUSG00000004937.5	protein_coding	Sgta	NA	0.0086784	7.57992	0.983278	1		grey				675	ENSMUSG00000004937.5	protein_coding	Sgta	NA	-0.0896928	7.56656	0.150562	1		grey				675	ENSMUSG00000004937.5	protein_coding	Sgta	NA	-0.0770554	7.55801	0.224271
676	ENSMUSG00000004945.15	protein_coding	Tmem242	NA	-0.164974	6.36338	0.159235	1		grey				676	ENSMUSG00000004945.15	protein_coding	Tmem242	NA	-0.0113066	6.43213	0.883588	1		grey				676	ENSMUSG00000004945.15	protein_coding	Tmem242	NA	-0.021051	6.28815	0.867415	1		grey				676	ENSMUSG00000004945.15	protein_coding	Tmem242	NA	-0.169994	6.36107	0.0791493
677	ENSMUSG00000004947.15	protein_coding	Dtx2	NA	-0.05967	3.42237	0.918802	1		grey				677	ENSMUSG00000004947.15	protein_coding	Dtx2	NA	-0.0962535	3.40552	0.837603	1		grey				677	ENSMUSG00000004947.15	protein_coding	Dtx2	NA	-0.034484	3.40295	1	1		grey				677	ENSMUSG00000004947.15	protein_coding	Dtx2	NA	0.00602931	3.38538	1
678	ENSMUSG00000004951.10	protein_coding	Hspb1	NA	-0.204161	5.44715	0.114294	1		grey				678	ENSMUSG00000004951.10	protein_coding	Hspb1	NA	0.0566529	5.56576	0.785853	1		grey				678	ENSMUSG00000004951.10	protein_coding	Hspb1	NA	0.406268	5.5661	0.00129544	0.114729		grey				678	ENSMUSG00000004951.10	protein_coding	Hspb1	NA	0.146507	5.67632	0.266034
679	ENSMUSG00000004952.13	protein_coding	Rasa4	NA	-0.140265	2.61541	0.87763	1		grey				679	ENSMUSG00000004952.13	protein_coding	Rasa4	NA	0.215738	2.72252	0.770899	1		grey				679	ENSMUSG00000004952.13	protein_coding	Rasa4	NA	0.475831	2.74479	0.312398	1		grey				679	ENSMUSG00000004952.13	protein_coding	Rasa4	NA	0.123712	2.84384	0.783881
680	ENSMUSG00000004961.7	protein_coding	Syt5	NA	-0.0300947	8.25715	0.76595	1		grey				680	ENSMUSG00000004961.7	protein_coding	Syt5	NA	-0.226727	8.15922	0.0334559	1		grey				680	ENSMUSG00000004961.7	protein_coding	Syt5	NA	-0.0873357	8.21755	0.310114	1		grey				680	ENSMUSG00000004961.7	protein_coding	Syt5	NA	0.115365	8.1162	0.177753
681	ENSMUSG00000004980.16	protein_coding	Hnrnpa2b1	NA	-0.165891	8.07987	0.0644064	1		grey				681	ENSMUSG00000004980.16	protein_coding	Hnrnpa2b1	NA	-0.191056	8.06392	0.0217685	1		grey				681	ENSMUSG00000004980.16	protein_coding	Hnrnpa2b1	NA	-0.0121282	8.00573	0.897417	1		grey				681	ENSMUSG00000004980.16	protein_coding	Hnrnpa2b1	NA	0.0184932	7.98899	0.807026
682	ENSMUSG00000004988.9	protein_coding	Fxyd4	NA	-0.264501	2.46743	0.607629	1		grey				682	ENSMUSG00000004988.9	protein_coding	Fxyd4	NA	-0.0175536	2.53052	1	1		grey				682	ENSMUSG00000004988.9	protein_coding	Fxyd4	NA	0.231164	2.47484	0.728359	1		grey				682	ENSMUSG00000004988.9	protein_coding	Fxyd4	NA	-0.0119431	2.53817	1
683	ENSMUSG00000004994.12	protein_coding	Ccdc130	NA	0.107443	4.85902	0.573576	1		grey				683	ENSMUSG00000004994.12	protein_coding	Ccdc130	NA	0.128504	4.86538	0.432173	1		grey				683	ENSMUSG00000004994.12	protein_coding	Ccdc130	NA	-0.0245096	4.91206	0.955751	1		grey				683	ENSMUSG00000004994.12	protein_coding	Ccdc130	NA	-0.041579	4.91811	0.82515
684	ENSMUSG00000004996.9	protein_coding	Mri1	NA	-0.0666156	4.92041	0.660527	1		grey				684	ENSMUSG00000004996.9	protein_coding	Mri1	NA	-0.104508	4.89943	0.472019	1		grey				684	ENSMUSG00000004996.9	protein_coding	Mri1	NA	-0.172763	4.82778	0.330008	1		grey				684	ENSMUSG00000004996.9	protein_coding	Mri1	NA	-0.13088	4.80526	0.488157
685	ENSMUSG00000005034.15	protein_coding	Prkacb	NA	0.177164	7.12515	0.275513	1		grey				685	ENSMUSG00000005034.15	protein_coding	Prkacb	NA	0.102664	7.08274	0.518033	1		grey				685	ENSMUSG00000005034.15	protein_coding	Prkacb	NA	-0.0418693	7.20177	0.829779	1		grey				685	ENSMUSG00000005034.15	protein_coding	Prkacb	NA	0.0352678	7.16049	0.86004
686	ENSMUSG00000005043.13	protein_coding	Sgsh	NA	0.057165	3.68914	0.927938	1		grey				686	ENSMUSG00000005043.13	protein_coding	Sgsh	NA	-0.143077	3.60653	0.639886	1		grey				686	ENSMUSG00000005043.13	protein_coding	Sgsh	NA	-0.0782881	3.69703	0.855874	1		grey				686	ENSMUSG00000005043.13	protein_coding	Sgsh	NA	0.125892	3.61348	0.706979
687	ENSMUSG00000005045.16	protein_coding	Chd5	NA	0.076681	3.91098	0.805407	1		grey				687	ENSMUSG00000005045.16	protein_coding	Chd5	NA	0.231312	3.976	0.338467	1		grey				687	ENSMUSG00000005045.16	protein_coding	Chd5	NA	0.0556874	3.98291	0.872501	1		grey				687	ENSMUSG00000005045.16	protein_coding	Chd5	NA	-0.0949754	4.04536	0.696486
688	ENSMUSG00000005054.6	protein_coding	Cstb	NA	-0.0573382	7.03389	0.560048	1		grey				688	ENSMUSG00000005054.6	protein_coding	Cstb	NA	-0.111562	7.00412	0.271687	1		grey				688	ENSMUSG00000005054.6	protein_coding	Cstb	NA	0.0944866	7.06861	0.198146	1		grey				688	ENSMUSG00000005054.6	protein_coding	Cstb	NA	0.153045	7.0389	0.0415368
689	ENSMUSG00000005057.13	protein_coding	Sh2b2	NA	-0.150489	2.14653	1	1		grey				689	ENSMUSG00000005057.13	protein_coding	Sh2b2	NA	0.161964	2.21435	0.838832	1		grey				689	ENSMUSG00000005057.13	protein_coding	Sh2b2	NA	0.614778	2.28357	0.326978	1		grey				689	ENSMUSG00000005057.13	protein_coding	Sh2b2	NA	0.306082	2.34579	0.711096
690	ENSMUSG00000005069.12	protein_coding	Pex5	NA	0.0901164	5.33694	0.480144	1		grey				690	ENSMUSG00000005069.12	protein_coding	Pex5	NA	-0.0087022	5.28574	1	1		grey				690	ENSMUSG00000005069.12	protein_coding	Pex5	NA	-0.138776	5.33415	0.343747	1		grey				690	ENSMUSG00000005069.12	protein_coding	Pex5	NA	-0.0359617	5.28209	0.84709
691	ENSMUSG00000005078.16	protein_coding	Jkamp	NA	-0.0248459	7.23235	0.747896	1		grey				691	ENSMUSG00000005078.16	protein_coding	Jkamp	NA	-0.103772	7.19005	0.243081	1		grey				691	ENSMUSG00000005078.16	protein_coding	Jkamp	NA	-0.0110893	7.22977	0.905204	1		grey				691	ENSMUSG00000005078.16	protein_coding	Jkamp	NA	0.0720844	7.18695	0.310146
692	ENSMUSG00000005087.17	protein_coding	Cd44	NA	0.201851	2.4443	0.728359	1		grey				692	ENSMUSG00000005087.17	protein_coding	Cd44	NA	0.399344	2.50163	0.405084	1		grey				692	ENSMUSG00000005087.17	protein_coding	Cd44	NA	0.146578	2.55746	0.87143	1		grey				692	ENSMUSG00000005087.17	protein_coding	Cd44	NA	-0.0470953	2.61083	1
693	ENSMUSG00000005089.15	protein_coding	Slc1a2	NA	-0.00323973	7.01691	1	1		grey				693	ENSMUSG00000005089.15	protein_coding	Slc1a2	NA	0.212104	7.12321	0.00673757	0.716363		grey				693	ENSMUSG00000005089.15	protein_coding	Slc1a2	NA	0.0378866	7.05285	0.665298	1		grey				693	ENSMUSG00000005089.15	protein_coding	Slc1a2	NA	-0.173147	7.15755	0.0354114
694	ENSMUSG00000005102.13	protein_coding	Eif2ak4	NA	0.26762	3.10654	0.476784	1		grey				694	ENSMUSG00000005102.13	protein_coding	Eif2ak4	NA	0.142225	3.05585	0.716357	1		grey				694	ENSMUSG00000005102.13	protein_coding	Eif2ak4	NA	-0.176736	3.15405	0.640048	1		grey				694	ENSMUSG00000005102.13	protein_coding	Eif2ak4	NA	-0.0474504	3.10398	0.904995
695	ENSMUSG00000005103.12	protein_coding	Wdr1	NA	0.0440852	7.63614	0.614712	1		grey				695	ENSMUSG00000005103.12	protein_coding	Wdr1	NA	0.0396238	7.62994	0.647377	1		grey				695	ENSMUSG00000005103.12	protein_coding	Wdr1	NA	-0.173842	7.59086	0.00477632	0.272508		grey				695	ENSMUSG00000005103.12	protein_coding	Wdr1	NA	-0.165775	7.58437	0.00725779
696	ENSMUSG00000005107.13	protein_coding	Slc2a9	NA	-0.290184	1.91851	1	1		grey				696	ENSMUSG00000005107.13	protein_coding	Slc2a9	NA	0.231208	2.00905	0.803629	1		grey				696	ENSMUSG00000005107.13	protein_coding	Slc2a9	NA	0.192366	1.91917	1	1		grey				696	ENSMUSG00000005107.13	protein_coding	Slc2a9	NA	-0.325316	2.01062	0.803629
697	ENSMUSG00000005124.9	protein_coding	Wisp1	NA	-0.23267	1.91165	1	1		grey				697	ENSMUSG00000005124.9	protein_coding	Wisp1	NA	0.350519	2.01632	0.803629	1		grey				697	ENSMUSG00000005124.9	protein_coding	Wisp1	NA	0.312592	1.94444	0.790536	1		grey				697	ENSMUSG00000005124.9	protein_coding	Wisp1	NA	-0.266871	2.04793	1
698	ENSMUSG00000005125.12	protein_coding	Ndrg1	NA	-0.00182849	7.11763	0.98356	1		grey				698	ENSMUSG00000005125.12	protein_coding	Ndrg1	NA	0.0287776	7.12832	0.758239	1		grey				698	ENSMUSG00000005125.12	protein_coding	Ndrg1	NA	0.0916857	7.17723	0.440328	1		grey				698	ENSMUSG00000005125.12	protein_coding	Ndrg1	NA	0.0667906	7.18773	0.5572
699	ENSMUSG00000005131.3	protein_coding	4930550C14Rik	NA	0.139517	1.64858	1	1		grey				699	ENSMUSG00000005131.3	protein_coding	4930550C14Rik	NA	0.431907	1.68049	1	1		grey				699	ENSMUSG00000005131.3	protein_coding	4930550C14Rik	NA	0.203695	1.70371	1	1		grey				699	ENSMUSG00000005131.3	protein_coding	4930550C14Rik	NA	-0.0855022	1.73454	1
700	ENSMUSG00000005142.9	protein_coding	Man2b1	NA	0.122625	4.62501	0.497188	1		grey				700	ENSMUSG00000005142.9	protein_coding	Man2b1	NA	0.283474	4.69925	0.105497	1		grey				700	ENSMUSG00000005142.9	protein_coding	Man2b1	NA	0.181265	4.78102	0.293414	1		grey				700	ENSMUSG00000005142.9	protein_coding	Man2b1	NA	0.0244035	4.84829	0.909524
701	ENSMUSG00000005148.7	protein_coding	Klf5	NA	0.0444635	3.76591	1	1		grey				701	ENSMUSG00000005148.7	protein_coding	Klf5	NA	-0.0499551	3.72406	0.859282	1		grey				701	ENSMUSG00000005148.7	protein_coding	Klf5	NA	0.207982	3.88711	0.403309	1		grey				701	ENSMUSG00000005148.7	protein_coding	Klf5	NA	0.306349	3.84777	0.23513
702	ENSMUSG00000005150.16	protein_coding	Wdr83	NA	-0.0837157	5.68169	0.456808	1		grey				702	ENSMUSG00000005150.16	protein_coding	Wdr83	NA	-0.165454	5.64083	0.153978	1		grey				702	ENSMUSG00000005150.16	protein_coding	Wdr83	NA	-0.122417	5.59819	0.345027	1		grey				702	ENSMUSG00000005150.16	protein_coding	Wdr83	NA	-0.0366741	5.55427	0.793781
703	ENSMUSG00000005161.15	protein_coding	Prdx2	NA	-0.108308	9.20682	0.308162	1		grey				703	ENSMUSG00000005161.15	protein_coding	Prdx2	NA	-0.113604	9.20037	0.286826	1		grey				703	ENSMUSG00000005161.15	protein_coding	Prdx2	NA	-0.0931271	9.12354	0.107317	1		grey				703	ENSMUSG00000005161.15	protein_coding	Prdx2	NA	-0.0834389	9.11712	0.178647
704	ENSMUSG00000005198.15	protein_coding	Polr2a	NA	0.151393	3.60694	0.572789	1		grey				704	ENSMUSG00000005198.15	protein_coding	Polr2a	NA	0.253165	3.64705	0.355452	1		grey				704	ENSMUSG00000005198.15	protein_coding	Polr2a	NA	0.118489	3.73121	0.720775	1		grey				704	ENSMUSG00000005198.15	protein_coding	Polr2a	NA	0.0206678	3.7682	1
705	ENSMUSG00000005204.12	protein_coding	Senp3	NA	-0.144866	5.36494	0.328198	1		grey				705	ENSMUSG00000005204.12	protein_coding	Senp3	NA	-0.096963	5.38264	0.533644	1		grey				705	ENSMUSG00000005204.12	protein_coding	Senp3	NA	0.00718032	5.31631	1	1		grey				705	ENSMUSG00000005204.12	protein_coding	Senp3	NA	-0.0359575	5.33481	0.813128
706	ENSMUSG00000005225.15	protein_coding	Plekha8	NA	-0.0414334	1.9115	1	1		grey				706	ENSMUSG00000005225.15	protein_coding	Plekha8	NA	-0.111113	1.89773	1	1		grey				706	ENSMUSG00000005225.15	protein_coding	Plekha8	NA	-0.164711	1.8971	1	1		grey				706	ENSMUSG00000005225.15	protein_coding	Plekha8	NA	-0.0915848	1.88282	1
707	ENSMUSG00000005233.16	protein_coding	Spc25	NA	-0.133443	1.96489	1	1		grey				707	ENSMUSG00000005233.16	protein_coding	Spc25	NA	-0.262989	1.94085	0.790536	1		grey				707	ENSMUSG00000005233.16	protein_coding	Spc25	NA	-0.740414	1.85532	0.548842	1		grey				707	ENSMUSG00000005233.16	protein_coding	Spc25	NA	-0.607402	1.82903	0.753914
708	ENSMUSG00000005237.13	protein_coding	Dnah2	NA	-0.330742	1.96909	0.790536	1		grey				708	ENSMUSG00000005237.13	protein_coding	Dnah2	NA	-0.473735	1.94467	0.790536	1		grey				708	ENSMUSG00000005237.13	protein_coding	Dnah2	NA	0.249366	1.9717	0.790536	1		grey				708	ENSMUSG00000005237.13	protein_coding	Dnah2	NA	0.395822	1.94675	0.790536
709	ENSMUSG00000005251.14	protein_coding	Ripk4	NA	-0.236596	1.76504	1	1		grey				709	ENSMUSG00000005251.14	protein_coding	Ripk4	NA	0.212116	1.82549	1	1		grey				709	ENSMUSG00000005251.14	protein_coding	Ripk4	NA	0.345074	1.79963	1	1		grey				709	ENSMUSG00000005251.14	protein_coding	Ripk4	NA	-0.100097	1.8592	1
710	ENSMUSG00000005262.12	protein_coding	Ufd1l	NA	0.0120684	6.28719	0.973514	1		grey				710	ENSMUSG00000005262.12	protein_coding	Ufd1l	NA	-0.0212886	6.26721	0.814997	1		grey				710	ENSMUSG00000005262.12	protein_coding	Ufd1l	NA	-0.00172	6.30704	1	1		grey				710	ENSMUSG00000005262.12	protein_coding	Ufd1l	NA	0.0356462	6.28707	0.738605
711	ENSMUSG00000005267.13	protein_coding	Zfp287	NA	0.109669	3.25308	0.740716	1		grey				711	ENSMUSG00000005267.13	protein_coding	Zfp287	NA	0.0319452	3.22042	1	1		grey				711	ENSMUSG00000005267.13	protein_coding	Zfp287	NA	-0.335296	3.19539	0.362145	1		grey				711	ENSMUSG00000005267.13	protein_coding	Zfp287	NA	-0.25366	3.16075	0.561469
712	ENSMUSG00000005268.20	protein_coding	Prlr	NA	0.0755922	3.81458	0.915055	1		grey				712	ENSMUSG00000005268.20	protein_coding	Prlr	NA	-0.0524566	3.75616	0.972158	1		grey				712	ENSMUSG00000005268.20	protein_coding	Prlr	NA	0.432174	4.0317	0.396111	1		grey				712	ENSMUSG00000005268.20	protein_coding	Prlr	NA	0.56842	3.97994	0.300745
713	ENSMUSG00000005299.6	protein_coding	Letm1	NA	0.112321	6.3221	0.25088	1		grey				713	ENSMUSG00000005299.6	protein_coding	Letm1	NA	0.0826555	6.30332	0.390856	1		grey				713	ENSMUSG00000005299.6	protein_coding	Letm1	NA	-0.16904	6.31267	0.0853818	1		grey				713	ENSMUSG00000005299.6	protein_coding	Letm1	NA	-0.13537	6.29335	0.17239
714	ENSMUSG00000005312.14	protein_coding	Ubqln1	NA	0.0600854	6.56387	0.76618	1		grey				714	ENSMUSG00000005312.14	protein_coding	Ubqln1	NA	-0.0740004	6.49528	0.746625	1		grey				714	ENSMUSG00000005312.14	protein_coding	Ubqln1	NA	0.036401	6.6208	0.821455	1		grey				714	ENSMUSG00000005312.14	protein_coding	Ubqln1	NA	0.172843	6.55401	0.240648
715	ENSMUSG00000005338.13	protein_coding	Cadm3	NA	-0.00234878	5.21542	1	1		grey				715	ENSMUSG00000005338.13	protein_coding	Cadm3	NA	0.0641356	5.24336	0.626492	1		grey				715	ENSMUSG00000005338.13	protein_coding	Cadm3	NA	0.00953289	5.23704	0.960859	1		grey				715	ENSMUSG00000005338.13	protein_coding	Cadm3	NA	-0.052956	5.26468	0.73427
716	ENSMUSG00000005354.15	protein_coding	Txn2	NA	-0.051928	8.27086	0.61853	1		grey				716	ENSMUSG00000005354.15	protein_coding	Txn2	NA	-0.057321	8.26452	0.589063	1		grey				716	ENSMUSG00000005354.15	protein_coding	Txn2	NA	-0.0163174	8.25398	0.747925	1		grey				716	ENSMUSG00000005354.15	protein_coding	Txn2	NA	-0.00815102	8.24764	0.899462
717	ENSMUSG00000005357.8	protein_coding	Slc1a6	NA	-0.125626	3.25796	0.740716	1		grey				717	ENSMUSG00000005357.8	protein_coding	Slc1a6	NA	-0.0567805	3.27949	0.913225	1		grey				717	ENSMUSG00000005357.8	protein_coding	Slc1a6	NA	-0.0350725	3.21515	1	1		grey				717	ENSMUSG00000005357.8	protein_coding	Slc1a6	NA	-0.0999933	3.23749	0.822187
718	ENSMUSG00000005360.14	protein_coding	Slc1a3	NA	0.0800588	8.01068	0.665921	1		grey				718	ENSMUSG00000005360.14	protein_coding	Slc1a3	NA	0.229847	8.08458	0.22779	1		grey				718	ENSMUSG00000005360.14	protein_coding	Slc1a3	NA	0.00808006	8.06455	0.933082	1		grey				718	ENSMUSG00000005360.14	protein_coding	Slc1a3	NA	-0.138506	8.13669	0.108696
719	ENSMUSG00000005362.14	protein_coding	Crbn	NA	0.0252725	6.08084	0.829987	1		grey				719	ENSMUSG00000005362.14	protein_coding	Crbn	NA	-0.0496426	6.04092	0.663487	1		grey				719	ENSMUSG00000005362.14	protein_coding	Crbn	NA	-0.106565	6.05917	0.327225	1		grey				719	ENSMUSG00000005362.14	protein_coding	Crbn	NA	-0.0276482	6.018	0.825252
720	ENSMUSG00000005370.3	protein_coding	Msh6	NA	0.161136	3.48614	0.550832	1		grey				720	ENSMUSG00000005370.3	protein_coding	Msh6	NA	0.0440211	3.43561	0.839261	1		grey				720	ENSMUSG00000005370.3	protein_coding	Msh6	NA	-0.195479	3.49187	0.550832	1		grey				720	ENSMUSG00000005370.3	protein_coding	Msh6	NA	-0.0744363	3.44061	0.839261
721	ENSMUSG00000005371.14	protein_coding	Fbxo11	NA	-0.0281658	4.19426	1	1		grey				721	ENSMUSG00000005371.14	protein_coding	Fbxo11	NA	0.0592929	4.2291	0.828762	1		grey				721	ENSMUSG00000005371.14	protein_coding	Fbxo11	NA	0.118876	4.25189	0.61559	1		grey				721	ENSMUSG00000005371.14	protein_coding	Fbxo11	NA	0.0353914	4.28546	0.887371
722	ENSMUSG00000005373.13	protein_coding	Mlxipl	NA	-0.0532306	2.09784	1	1		grey				722	ENSMUSG00000005373.13	protein_coding	Mlxipl	NA	0.431416	2.20857	0.541286	1		grey				722	ENSMUSG00000005373.13	protein_coding	Mlxipl	NA	0.295006	2.17007	0.663644	1		grey				722	ENSMUSG00000005373.13	protein_coding	Mlxipl	NA	-0.185862	2.27667	0.845031
723	ENSMUSG00000005374.13	protein_coding	Tbl2	NA	0.24482	3.85358	0.312421	1		grey				723	ENSMUSG00000005374.13	protein_coding	Tbl2	NA	0.15592	3.81069	0.548669	1		grey				723	ENSMUSG00000005374.13	protein_coding	Tbl2	NA	-0.322298	3.84277	0.201663	1		grey				723	ENSMUSG00000005374.13	protein_coding	Tbl2	NA	-0.229446	3.79872	0.386152
724	ENSMUSG00000005378.17	protein_coding	Wbscr22	NA	-0.0801493	5.79949	0.475919	1		grey				724	ENSMUSG00000005378.17	protein_coding	Wbscr22	NA	-0.0264028	5.82095	0.813621	1		grey				724	ENSMUSG00000005378.17	protein_coding	Wbscr22	NA	0.0843394	5.81563	0.500435	1		grey				724	ENSMUSG00000005378.17	protein_coding	Wbscr22	NA	0.0345971	5.83701	0.783442
725	ENSMUSG00000005397.7	protein_coding	Nid1	NA	0.228086	2.02057	0.803629	1		grey				725	ENSMUSG00000005397.7	protein_coding	Nid1	NA	0.428376	2.06187	0.629077	1		grey				725	ENSMUSG00000005397.7	protein_coding	Nid1	NA	-0.143552	2.05415	1	1		grey				725	ENSMUSG00000005397.7	protein_coding	Nid1	NA	-0.340196	2.0948	0.81454
726	ENSMUSG00000005410.5	protein_coding	Mcm5	NA	-0.0724653	2.70605	0.883012	1		grey				726	ENSMUSG00000005410.5	protein_coding	Mcm5	NA	-0.224385	2.65882	0.651632	1		grey				726	ENSMUSG00000005410.5	protein_coding	Mcm5	NA	-0.357137	2.60198	0.522447	1		grey				726	ENSMUSG00000005410.5	protein_coding	Mcm5	NA	-0.201395	2.55043	0.742858
727	ENSMUSG00000005413.7	protein_coding	Hmox1	NA	0.00569499	3.23615	1	1		grey				727	ENSMUSG00000005413.7	protein_coding	Hmox1	NA	0.393518	3.38862	0.256579	1		grey				727	ENSMUSG00000005413.7	protein_coding	Hmox1	NA	0.477351	3.44732	0.103872	1		grey				727	ENSMUSG00000005413.7	protein_coding	Hmox1	NA	0.0934746	3.58101	0.775077
728	ENSMUSG00000005417.17	protein_coding	Mprip	NA	0.0777674	5.1889	0.584711	1		grey				728	ENSMUSG00000005417.17	protein_coding	Mprip	NA	0.290084	5.29127	0.0354321	1		grey				728	ENSMUSG00000005417.17	protein_coding	Mprip	NA	0.08782	5.2831	0.562904	1		grey				728	ENSMUSG00000005417.17	protein_coding	Mprip	NA	-0.120499	5.38005	0.402525
729	ENSMUSG00000005442.13	protein_coding	Cic	NA	-0.219581	4.27255	0.289115	1		grey				729	ENSMUSG00000005442.13	protein_coding	Cic	NA	0.135604	4.42339	0.551978	1		grey				729	ENSMUSG00000005442.13	protein_coding	Cic	NA	0.479736	4.41428	0.0181651	0.576272		grey				729	ENSMUSG00000005442.13	protein_coding	Cic	NA	0.128404	4.55284	0.524987
730	ENSMUSG00000005447.12	protein_coding	Pafah1b3	NA	0.000983629	5.1911	1	1		grey				730	ENSMUSG00000005447.12	protein_coding	Pafah1b3	NA	0.0746731	5.22256	0.659481	1		grey				730	ENSMUSG00000005447.12	protein_coding	Pafah1b3	NA	0.184629	5.29418	0.194459	1		grey				730	ENSMUSG00000005447.12	protein_coding	Pafah1b3	NA	0.11494	5.32345	0.419398
731	ENSMUSG00000005465.8	protein_coding	Il27ra	NA	0.203838	1.81487	1	1		grey				731	ENSMUSG00000005465.8	protein_coding	Il27ra	NA	-0.00565969	1.78192	1	1		grey				731	ENSMUSG00000005465.8	protein_coding	Il27ra	NA	-0.563901	1.79048	0.507825	1		grey				731	ENSMUSG00000005465.8	protein_coding	Il27ra	NA	-0.35118	1.75632	0.726569
732	ENSMUSG00000005469.9	protein_coding	Prkaca	NA	-0.184101	6.08817	0.211758	1		grey				732	ENSMUSG00000005469.9	protein_coding	Prkaca	NA	-0.166495	6.09222	0.262507	1		grey				732	ENSMUSG00000005469.9	protein_coding	Prkaca	NA	0.326	6.17957	0.040685	0.845884		grey				732	ENSMUSG00000005469.9	protein_coding	Prkaca	NA	0.3111	6.18278	0.0475432
733	ENSMUSG00000005470.8	protein_coding	Asf1b	NA	-0.387276	1.92102	0.790536	1		grey				733	ENSMUSG00000005470.8	protein_coding	Asf1b	NA	-0.0332876	1.9767	1	1		grey				733	ENSMUSG00000005470.8	protein_coding	Asf1b	NA	0.44494	1.95043	0.790536	1		grey				733	ENSMUSG00000005470.8	protein_coding	Asf1b	NA	0.0946026	2.00549	1
734	ENSMUSG00000005481.17	protein_coding	Ddx39	NA	-0.0307094	4.74561	0.906456	1		grey				734	ENSMUSG00000005481.17	protein_coding	Ddx39	NA	-0.0647401	4.72657	0.722583	1		grey				734	ENSMUSG00000005481.17	protein_coding	Ddx39	NA	-0.028589	4.73462	0.905473	1		grey				734	ENSMUSG00000005481.17	protein_coding	Ddx39	NA	0.00942894	4.7151	1
735	ENSMUSG00000005483.9	protein_coding	Dnajb1	NA	-0.0301102	5.8419	0.755096	1		grey				735	ENSMUSG00000005483.9	protein_coding	Dnajb1	NA	-0.133136	5.79017	0.23324	1		grey				735	ENSMUSG00000005483.9	protein_coding	Dnajb1	NA	0.00224885	5.84231	1	1		grey				735	ENSMUSG00000005483.9	protein_coding	Dnajb1	NA	0.109279	5.78991	0.358112
736	ENSMUSG00000005501.14	protein_coding	Usp40	NA	-0.0284832	2.94075	1	1		grey				736	ENSMUSG00000005501.14	protein_coding	Usp40	NA	0.0800353	2.97494	0.899095	1		grey				736	ENSMUSG00000005501.14	protein_coding	Usp40	NA	0.245993	3.03555	0.620214	1		grey				736	ENSMUSG00000005501.14	protein_coding	Usp40	NA	0.141372	3.06768	0.807234
737	ENSMUSG00000005505.12	protein_coding	Kbtbd4	NA	0.0132632	5.24849	1	1		grey				737	ENSMUSG00000005505.12	protein_coding	Kbtbd4	NA	-0.0236439	5.22748	0.844928	1		grey				737	ENSMUSG00000005505.12	protein_coding	Kbtbd4	NA	-0.0590224	5.24268	0.731819	1		grey				737	ENSMUSG00000005505.12	protein_coding	Kbtbd4	NA	-0.0181179	5.2212	0.960668
738	ENSMUSG00000005506.16	protein_coding	Celf1	NA	-0.026592	6.22511	0.936484	1		grey				738	ENSMUSG00000005506.16	protein_coding	Celf1	NA	-0.149925	6.16339	0.431747	1		grey				738	ENSMUSG00000005506.16	protein_coding	Celf1	NA	-0.179588	6.13909	0.110005	1		grey				738	ENSMUSG00000005506.16	protein_coding	Celf1	NA	-0.0533811	6.07305	0.669939
739	ENSMUSG00000005510.9	protein_coding	Ndufs3	NA	-0.116676	8.24868	0.249274	1		grey				739	ENSMUSG00000005510.9	protein_coding	Ndufs3	NA	-0.159866	8.22447	0.123537	1		grey				739	ENSMUSG00000005510.9	protein_coding	Ndufs3	NA	-0.0501407	8.18267	0.326495	1		grey				739	ENSMUSG00000005510.9	protein_coding	Ndufs3	NA	-0.00372008	8.15716	0.971657
740	ENSMUSG00000005514.14	protein_coding	Por	NA	0.0219751	6.4868	0.877183	1		grey				740	ENSMUSG00000005514.14	protein_coding	Por	NA	-0.0392202	6.45345	0.661664	1		grey				740	ENSMUSG00000005514.14	protein_coding	Por	NA	-0.131874	6.44978	0.156367	1		grey				740	ENSMUSG00000005514.14	protein_coding	Por	NA	-0.0666687	6.41501	0.483302
741	ENSMUSG00000005533.9	protein_coding	Igf1r	NA	-0.0244167	3.15127	1	1		grey				741	ENSMUSG00000005533.9	protein_coding	Igf1r	NA	0.206683	3.23513	0.576524	1		grey				741	ENSMUSG00000005533.9	protein_coding	Igf1r	NA	-0.02025	3.15305	1	1		grey				741	ENSMUSG00000005533.9	protein_coding	Igf1r	NA	-0.247421	3.23765	0.500001
742	ENSMUSG00000005534.9	protein_coding	Insr	NA	0.0329145	5.4357	0.856107	1		grey				742	ENSMUSG00000005534.9	protein_coding	Insr	NA	0.105367	5.46707	0.446909	1		grey				742	ENSMUSG00000005534.9	protein_coding	Insr	NA	0.0542599	5.49266	0.721229	1		grey				742	ENSMUSG00000005534.9	protein_coding	Insr	NA	-0.0141916	5.52296	0.929758
743	ENSMUSG00000005547.14	protein_coding	Cyp2a5	NA	0.394824	1.54014	1	1		grey				743	ENSMUSG00000005547.14	protein_coding	Cyp2a5	NA	2.5688	1.89562	0.0226057	1		grey				743	ENSMUSG00000005547.14	protein_coding	Cyp2a5	NA	-0.520943	1.55188	1	1		grey				743	ENSMUSG00000005547.14	protein_coding	Cyp2a5	NA	-2.6995	1.90864	0.0244698
744	ENSMUSG00000005553.13	protein_coding	Atp4a	NA	0.54463	1.73024	0.726569	1		grey				744	ENSMUSG00000005553.13	protein_coding	Atp4a	NA	0.415722	1.70978	1	1		grey				744	ENSMUSG00000005553.13	protein_coding	Atp4a	NA	0.55538	1.90365	0.58107	1		grey				744	ENSMUSG00000005553.13	protein_coding	Atp4a	NA	0.687375	1.88484	0.387713
745	ENSMUSG00000005566.13	protein_coding	Trim28	NA	-0.0229687	6.36102	0.871511	1		grey				745	ENSMUSG00000005566.13	protein_coding	Trim28	NA	0.0335934	6.38379	0.731927	1		grey				745	ENSMUSG00000005566.13	protein_coding	Trim28	NA	0.116799	6.42461	0.215118	1		grey				745	ENSMUSG00000005566.13	protein_coding	Trim28	NA	0.0657289	6.44668	0.512537
746	ENSMUSG00000005575.15	protein_coding	Ube2m	NA	-0.139779	5.46274	0.281425	1		grey				746	ENSMUSG00000005575.15	protein_coding	Ube2m	NA	0.0894095	5.5668	0.517771	1		grey				746	ENSMUSG00000005575.15	protein_coding	Ube2m	NA	0.220285	5.51801	0.101778	1		grey				746	ENSMUSG00000005575.15	protein_coding	Ube2m	NA	-0.00519994	5.61927	0.967395
747	ENSMUSG00000005580.11	protein_coding	Adcy9	NA	0.121909	4.1627	0.604172	1		grey				747	ENSMUSG00000005580.11	protein_coding	Adcy9	NA	0.293903	4.23893	0.172626	1		grey				747	ENSMUSG00000005580.11	protein_coding	Adcy9	NA	0.172434	4.30778	0.439315	1		grey				747	ENSMUSG00000005580.11	protein_coding	Adcy9	NA	0.00441316	4.37742	1
748	ENSMUSG00000005583.16	protein_coding	Mef2c	NA	-0.00607445	6.43887	0.971425	1		grey				748	ENSMUSG00000005583.16	protein_coding	Mef2c	NA	-0.0766161	6.39998	0.629048	1		grey				748	ENSMUSG00000005583.16	protein_coding	Mef2c	NA	0.0939084	6.50193	0.605237	1		grey				748	ENSMUSG00000005583.16	protein_coding	Mef2c	NA	0.17031	6.46379	0.345167
749	ENSMUSG00000005609.15	protein_coding	Ctr9	NA	-0.00748347	4.82264	0.954318	1		grey				749	ENSMUSG00000005609.15	protein_coding	Ctr9	NA	-0.0530635	4.7982	0.908029	1		grey				749	ENSMUSG00000005609.15	protein_coding	Ctr9	NA	-0.20496	4.74943	0.261608	1		grey				749	ENSMUSG00000005609.15	protein_coding	Ctr9	NA	-0.155397	4.72325	0.404068
750	ENSMUSG00000005610.16	protein_coding	Eif4g2	NA	0.230301	7.25004	0.129027	1		grey				750	ENSMUSG00000005610.16	protein_coding	Eif4g2	NA	0.228685	7.24492	0.152236	1		grey				750	ENSMUSG00000005610.16	protein_coding	Eif4g2	NA	-0.00191192	7.3698	0.993004	1		grey				750	ENSMUSG00000005610.16	protein_coding	Eif4g2	NA	0.00286829	7.36444	0.995151
751	ENSMUSG00000005611.15	protein_coding	Mrvi1	NA	0.593648	1.87713	0.774422	1		grey				751	ENSMUSG00000005611.15	protein_coding	Mrvi1	NA	0.765089	1.90931	0.58107	1		grey				751	ENSMUSG00000005611.15	protein_coding	Mrvi1	NA	-0.452208	1.91431	0.774422	1		grey				751	ENSMUSG00000005611.15	protein_coding	Mrvi1	NA	-0.620164	1.94578	0.58107
752	ENSMUSG00000005615.14	protein_coding	Pcyt1a	NA	0.0442303	3.80555	0.863471	1		grey				752	ENSMUSG00000005615.14	protein_coding	Pcyt1a	NA	0.0219885	3.7927	0.93123	1		grey				752	ENSMUSG00000005615.14	protein_coding	Pcyt1a	NA	-0.209673	3.75938	0.42662	1		grey				752	ENSMUSG00000005615.14	protein_coding	Pcyt1a	NA	-0.183479	3.74581	0.478093
753	ENSMUSG00000005621.11	protein_coding	Zfp592	NA	0.134593	3.08604	0.809988	1		grey				753	ENSMUSG00000005621.11	protein_coding	Zfp592	NA	-0.0366049	3.02167	1	1		grey				753	ENSMUSG00000005621.11	protein_coding	Zfp592	NA	-0.0953337	3.11686	0.812629	1		grey				753	ENSMUSG00000005621.11	protein_coding	Zfp592	NA	0.079748	3.05276	0.902178
754	ENSMUSG00000005625.15	protein_coding	Psmd4	NA	-0.0922863	7.77959	0.351031	1		grey				754	ENSMUSG00000005625.15	protein_coding	Psmd4	NA	-0.105855	7.76928	0.292183	1		grey				754	ENSMUSG00000005625.15	protein_coding	Psmd4	NA	-0.0351336	7.734	0.574083	1		grey				754	ENSMUSG00000005625.15	protein_coding	Psmd4	NA	-0.0163842	7.72315	0.806156
755	ENSMUSG00000005628.12	protein_coding	Tmod4	NA	0.464955	1.9641	0.607256	1		grey				755	ENSMUSG00000005628.12	protein_coding	Tmod4	NA	-0.562227	1.79941	0.753914	1		grey				755	ENSMUSG00000005628.12	protein_coding	Tmod4	NA	-0.29615	2.00937	0.803629	1		grey				755	ENSMUSG00000005628.12	protein_coding	Tmod4	NA	0.734006	1.84742	0.548842
756	ENSMUSG00000005656.8	protein_coding	Snx6	NA	-0.06674	5.39226	0.612437	1		grey				756	ENSMUSG00000005656.8	protein_coding	Snx6	NA	-0.0784149	5.38318	0.548506	1		grey				756	ENSMUSG00000005656.8	protein_coding	Snx6	NA	0.0714105	5.40947	0.64548	1		grey				756	ENSMUSG00000005656.8	protein_coding	Snx6	NA	0.0870831	5.40023	0.548506
757	ENSMUSG00000005667.8	protein_coding	Mthfd2	NA	-0.0968578	3.54383	0.773061	1		grey				757	ENSMUSG00000005667.8	protein_coding	Mthfd2	NA	-0.0295892	3.56632	0.924123	1		grey				757	ENSMUSG00000005667.8	protein_coding	Mthfd2	NA	0.105881	3.56331	0.773061	1		grey				757	ENSMUSG00000005667.8	protein_coding	Mthfd2	NA	0.0425586	3.58569	0.924123
758	ENSMUSG00000005672.12	protein_coding	Kit	NA	0.314702	4.87676	0.0432119	1		grey				758	ENSMUSG00000005672.12	protein_coding	Kit	NA	0.242181	4.83614	0.124148	1		grey				758	ENSMUSG00000005672.12	protein_coding	Kit	NA	-0.282363	4.90898	0.0851793	1		grey				758	ENSMUSG00000005672.12	protein_coding	Kit	NA	-0.20586	4.86849	0.21405
759	ENSMUSG00000005674.9	protein_coding	Tomm40l	NA	-0.167812	6.71487	0.10027	1		grey				759	ENSMUSG00000005674.9	protein_coding	Tomm40l	NA	-0.16497	6.71253	0.105772	1		grey				759	ENSMUSG00000005674.9	protein_coding	Tomm40l	NA	-0.00176111	6.64612	1	1		grey				759	ENSMUSG00000005674.9	protein_coding	Tomm40l	NA	-0.000503324	6.64371	1
760	ENSMUSG00000005681.12	protein_coding	Apoa2	NA	-0.128555	3.01523	0.804355	1		grey				760	ENSMUSG00000005681.12	protein_coding	Apoa2	NA	-0.0526614	3.03795	1	1		grey				760	ENSMUSG00000005681.12	protein_coding	Apoa2	NA	-0.174092	2.93103	0.694056	1		grey				760	ENSMUSG00000005681.12	protein_coding	Apoa2	NA	-0.246084	2.95517	0.519035
761	ENSMUSG00000005682.8	protein_coding	Pan2	NA	0.104482	3.11552	0.812629	1		grey				761	ENSMUSG00000005682.8	protein_coding	Pan2	NA	0.106756	3.11315	0.812629	1		grey				761	ENSMUSG00000005682.8	protein_coding	Pan2	NA	-0.12959	3.12454	0.812629	1		grey				761	ENSMUSG00000005682.8	protein_coding	Pan2	NA	-0.127959	3.1219	0.812629
762	ENSMUSG00000005683.7	protein_coding	Cs	NA	0.127242	8.06827	0.295567	1		grey				762	ENSMUSG00000005683.7	protein_coding	Cs	NA	0.0588759	8.02937	0.620005	1		grey				762	ENSMUSG00000005683.7	protein_coding	Cs	NA	-0.165549	8.06427	0.00153455	0.129865		grey				762	ENSMUSG00000005683.7	protein_coding	Cs	NA	-0.0935542	8.0248	0.0788113
763	ENSMUSG00000005686.16	protein_coding	Ampd3	NA	0.0318362	3.80646	0.93123	1		grey				763	ENSMUSG00000005686.16	protein_coding	Ampd3	NA	0.113913	3.83774	0.670665	1		grey				763	ENSMUSG00000005686.16	protein_coding	Ampd3	NA	0.0867454	3.87335	0.801423	1		grey				763	ENSMUSG00000005686.16	protein_coding	Ampd3	NA	0.00862713	3.90335	1
764	ENSMUSG00000005687.14	protein_coding	Bcas2	NA	-0.106656	6.51895	0.218462	1		grey				764	ENSMUSG00000005687.14	protein_coding	Bcas2	NA	-0.114567	6.5118	0.194974	1		grey				764	ENSMUSG00000005687.14	protein_coding	Bcas2	NA	0.125982	6.54048	0.160778	1		grey				764	ENSMUSG00000005687.14	protein_coding	Bcas2	NA	0.137116	6.53334	0.126678
765	ENSMUSG00000005696.11	protein_coding	Sh2d1a	NA	-0.0950456	2.15971	1	1		grey				765	ENSMUSG00000005696.11	protein_coding	Sh2d1a	NA	-0.0518155	2.16643	1	1		grey				765	ENSMUSG00000005696.11	protein_coding	Sh2d1a	NA	0.206469	2.20348	0.831823	1		grey				765	ENSMUSG00000005696.11	protein_coding	Sh2d1a	NA	0.166926	2.20984	1
766	ENSMUSG00000005698.15	protein_coding	Ctcf	NA	0.127061	3.45649	0.687975	1		grey				766	ENSMUSG00000005698.15	protein_coding	Ctcf	NA	0.120012	3.4503	0.687975	1		grey				766	ENSMUSG00000005698.15	protein_coding	Ctcf	NA	0.0416594	3.53786	1	1		grey				766	ENSMUSG00000005698.15	protein_coding	Ctcf	NA	0.0526428	3.53159	1
767	ENSMUSG00000005699.15	protein_coding	Pard6a	NA	-0.116224	5.91323	0.254055	1		grey				767	ENSMUSG00000005699.15	protein_coding	Pard6a	NA	-0.114352	5.91037	0.254055	1		grey				767	ENSMUSG00000005699.15	protein_coding	Pard6a	NA	-0.00252489	5.86772	1	1		grey				767	ENSMUSG00000005699.15	protein_coding	Pard6a	NA	-0.000390171	5.86469	1
768	ENSMUSG00000005705.10	protein_coding	Agrp	NA	-0.97743	1.76538	0.507825	1		grey				768	ENSMUSG00000005705.10	protein_coding	Agrp	NA	-0.616138	1.79951	0.753914	1		grey				768	ENSMUSG00000005705.10	protein_coding	Agrp	NA	0.0521352	1.65964	1	1		grey				768	ENSMUSG00000005705.10	protein_coding	Agrp	NA	-0.305671	1.69674	1
769	ENSMUSG00000005716.16	protein_coding	Pvalb	NA	-0.0994863	6.53692	0.422579	1		grey				769	ENSMUSG00000005716.16	protein_coding	Pvalb	NA	0.0744184	6.61862	0.641901	1		grey				769	ENSMUSG00000005716.16	protein_coding	Pvalb	NA	0.176736	6.5941	0.145481	1		grey				769	ENSMUSG00000005716.16	protein_coding	Pvalb	NA	0.00583299	6.67304	0.983895
770	ENSMUSG00000005718.7	protein_coding	Tfap4	NA	-0.186022	2.16297	1	1		grey				770	ENSMUSG00000005718.7	protein_coding	Tfap4	NA	0.179105	2.24411	0.838832	1		grey				770	ENSMUSG00000005718.7	protein_coding	Tfap4	NA	0.622815	2.29529	0.326978	1		grey				770	ENSMUSG00000005718.7	protein_coding	Tfap4	NA	0.261467	2.37009	0.711096
771	ENSMUSG00000005732.14	protein_coding	Ranbp1	NA	-0.0346864	7.01031	0.691716	1		grey				771	ENSMUSG00000005732.14	protein_coding	Ranbp1	NA	-0.153593	6.9503	0.13159	1		grey				771	ENSMUSG00000005732.14	protein_coding	Ranbp1	NA	-0.0262809	6.99576	0.755932	1		grey				771	ENSMUSG00000005732.14	protein_coding	Ranbp1	NA	0.0951428	6.93464	0.21394
772	ENSMUSG00000005763.15	protein_coding	Cd247	NA	0.322985	1.71872	1	1		grey				772	ENSMUSG00000005763.15	protein_coding	Cd247	NA	0.118304	1.69071	1	1		grey				772	ENSMUSG00000005763.15	protein_coding	Cd247	NA	-0.328386	1.73697	1	1		grey				772	ENSMUSG00000005763.15	protein_coding	Cd247	NA	-0.120702	1.70868	1
773	ENSMUSG00000005774.12	protein_coding	Rfx5	NA	0.0198989	3.4332	0.918802	1		grey				773	ENSMUSG00000005774.12	protein_coding	Rfx5	NA	-0.0157348	3.41591	1	1		grey				773	ENSMUSG00000005774.12	protein_coding	Rfx5	NA	-0.0421147	3.44253	1	1		grey				773	ENSMUSG00000005774.12	protein_coding	Rfx5	NA	-0.0025516	3.425	1
774	ENSMUSG00000005779.12	protein_coding	Psmb4	NA	-0.120656	9.08107	0.322477	1		grey				774	ENSMUSG00000005779.12	protein_coding	Psmb4	NA	-0.16772	9.05478	0.169048	1		grey				774	ENSMUSG00000005779.12	protein_coding	Psmb4	NA	-0.0693727	9.00361	0.199636	1		grey				774	ENSMUSG00000005779.12	protein_coding	Psmb4	NA	-0.0183953	8.97609	0.754746
775	ENSMUSG00000005802.12	protein_coding	Slc30a4	NA	0.287754	2.52581	0.617758	1		grey				775	ENSMUSG00000005802.12	protein_coding	Slc30a4	NA	0.344554	2.54076	0.511424	1		grey				775	ENSMUSG00000005802.12	protein_coding	Slc30a4	NA	0.178549	2.6763	0.760822	1		grey				775	ENSMUSG00000005802.12	protein_coding	Slc30a4	NA	0.125565	2.68955	0.880412
776	ENSMUSG00000005803.14	protein_coding	Sqrdl	NA	0.109576	3.71636	0.789475	1		grey				776	ENSMUSG00000005803.14	protein_coding	Sqrdl	NA	0.232886	3.76608	0.382545	1		grey				776	ENSMUSG00000005803.14	protein_coding	Sqrdl	NA	0.15617	3.84112	0.551581	1		grey				776	ENSMUSG00000005803.14	protein_coding	Sqrdl	NA	0.0368169	3.887	0.933654
777	ENSMUSG00000005804.14	protein_coding	Bloc1s6	NA	-0.050805	5.4785	0.721229	1		grey				777	ENSMUSG00000005804.14	protein_coding	Bloc1s6	NA	-0.1355	5.43552	0.319525	1		grey				777	ENSMUSG00000005804.14	protein_coding	Bloc1s6	NA	-0.118632	5.41608	0.408576	1		grey				777	ENSMUSG00000005804.14	protein_coding	Bloc1s6	NA	-0.0299376	5.37083	0.888692
778	ENSMUSG00000005813.12	protein_coding	Metap1	NA	0.0278264	5.27239	0.84709	1		grey				778	ENSMUSG00000005813.12	protein_coding	Metap1	NA	-0.0542959	5.23023	0.769221	1		grey				778	ENSMUSG00000005813.12	protein_coding	Metap1	NA	-0.179396	5.2224	0.217482	1		grey				778	ENSMUSG00000005813.12	protein_coding	Metap1	NA	-0.0932804	5.17809	0.547538
779	ENSMUSG00000005823.8	protein_coding	Gpr108	NA	0.0229653	4.89753	0.955751	1		grey				779	ENSMUSG00000005823.8	protein_coding	Gpr108	NA	0.142614	4.95066	0.415082	1		grey				779	ENSMUSG00000005823.8	protein_coding	Gpr108	NA	0.0805188	4.96115	0.623855	1		grey				779	ENSMUSG00000005823.8	protein_coding	Gpr108	NA	-0.0351363	5.0123	0.872764
780	ENSMUSG00000005846.11	protein_coding	Rsl1d1	NA	0.013419	5.64018	1	1		grey				780	ENSMUSG00000005846.11	protein_coding	Rsl1d1	NA	-0.0993366	5.58332	0.39154	1		grey				780	ENSMUSG00000005846.11	protein_coding	Rsl1d1	NA	0.0324104	5.67579	0.802447	1		grey				780	ENSMUSG00000005846.11	protein_coding	Rsl1d1	NA	0.149167	5.61964	0.233687
781	ENSMUSG00000005871.14	protein_coding	Apc	NA	-0.263452	4.10192	0.255664	1		grey				781	ENSMUSG00000005871.14	protein_coding	Apc	NA	-0.201823	4.1231	0.407339	1		grey				781	ENSMUSG00000005871.14	protein_coding	Apc	NA	-0.0355261	3.9878	0.936251	1		grey				781	ENSMUSG00000005871.14	protein_coding	Apc	NA	-0.0931848	4.01089	0.751308
782	ENSMUSG00000005873.5	protein_coding	Reep5	NA	0.093339	8.26619	0.41597	1		grey				782	ENSMUSG00000005873.5	protein_coding	Reep5	NA	0.0110258	8.22064	0.908565	1		grey				782	ENSMUSG00000005873.5	protein_coding	Reep5	NA	-0.103086	8.27632	0.0347186	0.78721		grey				782	ENSMUSG00000005873.5	protein_coding	Reep5	NA	-0.0161964	8.23031	0.750973
783	ENSMUSG00000005881.13	protein_coding	Ergic3	NA	-0.0734501	8.39853	0.48571	1		grey				783	ENSMUSG00000005881.13	protein_coding	Ergic3	NA	-0.023293	8.41923	0.81319	1		grey				783	ENSMUSG00000005881.13	protein_coding	Ergic3	NA	-0.0535176	8.3533	0.464457	1		grey				783	ENSMUSG00000005881.13	protein_coding	Ergic3	NA	-0.0984741	8.37506	0.184807
784	ENSMUSG00000005882.18	protein_coding	Uqcc1	NA	0.0292562	6.01468	0.825953	1		grey				784	ENSMUSG00000005882.18	protein_coding	Uqcc1	NA	-0.0289608	5.98265	0.766905	1		grey				784	ENSMUSG00000005882.18	protein_coding	Uqcc1	NA	0.0207895	6.05325	0.884381	1		grey				784	ENSMUSG00000005882.18	protein_coding	Uqcc1	NA	0.0830109	6.02159	0.440559
785	ENSMUSG00000005886.14	protein_coding	Ncoa2	NA	0.0184177	4.25023	0.886229	1		grey				785	ENSMUSG00000005886.14	protein_coding	Ncoa2	NA	0.0724836	4.27067	0.722599	1		grey				785	ENSMUSG00000005886.14	protein_coding	Ncoa2	NA	-0.0689799	4.24711	0.773621	1		grey				785	ENSMUSG00000005886.14	protein_coding	Ncoa2	NA	-0.119071	4.26768	0.617399
786	ENSMUSG00000005892.4	protein_coding	Trh	NA	-0.326258	1.7345	0.726569	1		grey				786	ENSMUSG00000005892.4	protein_coding	Trh	NA	-0.0696551	1.76305	1	1		grey				786	ENSMUSG00000005892.4	protein_coding	Trh	NA	3.08819	2.60301	0.00448743	0.263927		grey				786	ENSMUSG00000005892.4	protein_coding	Trh	NA	2.84383	2.61802	0.00716562
787	ENSMUSG00000005893.14	protein_coding	Nr2c2	NA	-0.160555	2.4503	0.86418	1		grey				787	ENSMUSG00000005893.14	protein_coding	Nr2c2	NA	0.00222377	2.49121	1	1		grey				787	ENSMUSG00000005893.14	protein_coding	Nr2c2	NA	0.0764276	2.44467	1	1		grey				787	ENSMUSG00000005893.14	protein_coding	Nr2c2	NA	-0.0825319	2.48605	1
788	ENSMUSG00000005897.14	protein_coding	Nr2c1	NA	-0.0467967	2.73935	1	1		grey				788	ENSMUSG00000005897.14	protein_coding	Nr2c1	NA	0.0256657	2.7591	1	1		grey				788	ENSMUSG00000005897.14	protein_coding	Nr2c1	NA	0.0217785	2.74918	1	1		grey				788	ENSMUSG00000005897.14	protein_coding	Nr2c1	NA	-0.046821	2.76883	1
789	ENSMUSG00000005899.12	protein_coding	Smpd4	NA	0.125427	4.48537	0.472478	1		grey				789	ENSMUSG00000005899.12	protein_coding	Smpd4	NA	0.233983	4.53306	0.179027	1		grey				789	ENSMUSG00000005899.12	protein_coding	Smpd4	NA	-0.045585	4.53789	0.84724	1		grey				789	ENSMUSG00000005899.12	protein_coding	Smpd4	NA	-0.150158	4.58433	0.413241
790	ENSMUSG00000005907.14	protein_coding	Pex1	NA	-0.116513	3.76063	0.661296	1		grey				790	ENSMUSG00000005907.14	protein_coding	Pex1	NA	-0.265562	3.70063	0.323431	1		grey				790	ENSMUSG00000005907.14	protein_coding	Pex1	NA	-0.120214	3.68154	0.714126	1		grey				790	ENSMUSG00000005907.14	protein_coding	Pex1	NA	0.0327796	3.61708	1
791	ENSMUSG00000005917.15	protein_coding	Otx1	NA	-0.193805	2.42548	0.860064	1		grey				791	ENSMUSG00000005917.15	protein_coding	Otx1	NA	-0.24751	2.40932	0.720126	1		grey				791	ENSMUSG00000005917.15	protein_coding	Otx1	NA	-0.0789422	2.37122	1	1		grey				791	ENSMUSG00000005917.15	protein_coding	Otx1	NA	-0.0214714	2.35414	1
792	ENSMUSG00000005936.18	protein_coding	Kctd20	NA	0.152908	5.24198	0.241572	1		grey				792	ENSMUSG00000005936.18	protein_coding	Kctd20	NA	0.0292791	5.1782	0.802861	1		grey				792	ENSMUSG00000005936.18	protein_coding	Kctd20	NA	-0.271359	5.21044	0.0665199	1		grey				792	ENSMUSG00000005936.18	protein_coding	Kctd20	NA	-0.143738	5.14424	0.36078
793	ENSMUSG00000005949.9	protein_coding	Ctns	NA	0.116426	3.86578	0.675068	1		grey				793	ENSMUSG00000005949.9	protein_coding	Ctns	NA	0.0355611	3.82781	0.932231	1		grey				793	ENSMUSG00000005949.9	protein_coding	Ctns	NA	0.0245159	3.93984	1	1		grey				793	ENSMUSG00000005949.9	protein_coding	Ctns	NA	0.109335	3.90303	0.739993
794	ENSMUSG00000005950.14	protein_coding	P2rx5	NA	-0.346639	2.25896	0.690061	1		grey				794	ENSMUSG00000005950.14	protein_coding	P2rx5	NA	-0.261078	2.27486	0.845031	1		grey				794	ENSMUSG00000005950.14	protein_coding	P2rx5	NA	0.0635695	2.20691	1	1		grey				794	ENSMUSG00000005950.14	protein_coding	P2rx5	NA	-0.0182513	2.22344	1
795	ENSMUSG00000005951.13	protein_coding	Shpk	NA	0.0148893	2.61832	1	1		grey				795	ENSMUSG00000005951.13	protein_coding	Shpk	NA	0.204805	2.67473	0.766023	1		grey				795	ENSMUSG00000005951.13	protein_coding	Shpk	NA	0.0443177	2.65345	1	1		grey				795	ENSMUSG00000005951.13	protein_coding	Shpk	NA	-0.14174	2.70903	0.883012
796	ENSMUSG00000005958.14	protein_coding	Ephb3	NA	-0.0343166	3.37469	1	1		grey				796	ENSMUSG00000005958.14	protein_coding	Ephb3	NA	-0.030217	3.37279	1	1		grey				796	ENSMUSG00000005958.14	protein_coding	Ephb3	NA	0.0941978	3.41493	0.837603	1		grey				796	ENSMUSG00000005958.14	protein_coding	Ephb3	NA	0.0940267	3.41286	0.837603
797	ENSMUSG00000005968.14	protein_coding	Tuft1	NA	0.0650485	2.84804	0.891941	1		grey				797	ENSMUSG00000005968.14	protein_coding	Tuft1	NA	0.13018	2.86716	0.787741	1		grey				797	ENSMUSG00000005968.14	protein_coding	Tuft1	NA	0.135477	2.93196	0.79488	1		grey				797	ENSMUSG00000005968.14	protein_coding	Tuft1	NA	0.0742253	2.94985	0.897441
798	ENSMUSG00000005973.6	protein_coding	Rcn1	NA	0.00850294	3.88752	1	1		grey				798	ENSMUSG00000005973.6	protein_coding	Rcn1	NA	0.0937722	3.92043	0.743382	1		grey				798	ENSMUSG00000005973.6	protein_coding	Rcn1	NA	0.424859	4.09788	0.0662842	1		grey				798	ENSMUSG00000005973.6	protein_coding	Rcn1	NA	0.343555	4.12625	0.13054
799	ENSMUSG00000005980.15	protein_coding	Dnase1	NA	0.306104	2.33049	0.571621	1		grey				799	ENSMUSG00000005980.15	protein_coding	Dnase1	NA	0.409744	2.35723	0.458298	1		grey				799	ENSMUSG00000005980.15	protein_coding	Dnase1	NA	-0.421905	2.32354	0.442106	1		grey				799	ENSMUSG00000005980.15	protein_coding	Dnase1	NA	-0.521779	2.35057	0.34497
800	ENSMUSG00000005981.11	protein_coding	Trap1	NA	0.0346992	6.18413	0.863229	1		grey				800	ENSMUSG00000005981.11	protein_coding	Trap1	NA	-0.0445301	6.14225	0.599994	1		grey				800	ENSMUSG00000005981.11	protein_coding	Trap1	NA	-0.138979	6.14787	0.182043	1		grey				800	ENSMUSG00000005981.11	protein_coding	Trap1	NA	-0.0557435	6.10423	0.617718
801	ENSMUSG00000005982.13	protein_coding	Naa60	NA	-0.017026	6.61946	0.813595	1		grey				801	ENSMUSG00000005982.13	protein_coding	Naa60	NA	-0.08179	6.58465	0.339976	1		grey				801	ENSMUSG00000005982.13	protein_coding	Naa60	NA	-0.094161	6.58106	0.292904	1		grey				801	ENSMUSG00000005982.13	protein_coding	Naa60	NA	-0.025385	6.54486	0.807864
802	ENSMUSG00000005983.15	protein_coding	1700037C18Rik	NA	-0.117507	3.72594	0.656302	1		grey				802	ENSMUSG00000005983.15	protein_coding	1700037C18Rik	NA	-0.0329925	3.7562	0.930183	1		grey				802	ENSMUSG00000005983.15	protein_coding	1700037C18Rik	NA	0.0117245	3.69834	1	1		grey				802	ENSMUSG00000005983.15	protein_coding	1700037C18Rik	NA	-0.0688313	3.72941	0.858173
803	ENSMUSG00000005986.15	protein_coding	Ankrd13d	NA	0.0318097	5.96159	0.82261	1		grey				803	ENSMUSG00000005986.15	protein_coding	Ankrd13d	NA	0.0585272	5.97086	0.602419	1		grey				803	ENSMUSG00000005986.15	protein_coding	Ankrd13d	NA	-0.0525024	5.967	0.625923	1		grey				803	ENSMUSG00000005986.15	protein_coding	Ankrd13d	NA	-0.0752155	5.97622	0.501202
804	ENSMUSG00000006005.17	protein_coding	Tpr	NA	-0.23795	4.54589	0.203417	1		grey				804	ENSMUSG00000006005.17	protein_coding	Tpr	NA	-0.149291	4.57973	0.41509	1		grey				804	ENSMUSG00000006005.17	protein_coding	Tpr	NA	0.168612	4.52848	0.367537	1		grey				804	ENSMUSG00000006005.17	protein_coding	Tpr	NA	0.0839416	4.56295	0.657011
805	ENSMUSG00000006010.14	protein_coding	BC003331	NA	-0.0295572	5.81478	0.813049	1		grey				805	ENSMUSG00000006010.14	protein_coding	BC003331	NA	-0.068633	5.79269	0.55153	1		grey				805	ENSMUSG00000006010.14	protein_coding	BC003331	NA	-0.09893	5.76969	0.420101	1		grey				805	ENSMUSG00000006010.14	protein_coding	BC003331	NA	-0.0558499	5.74653	0.655084
806	ENSMUSG00000006014.16	protein_coding	Prg4	NA	-0.124736	2.32796	0.850567	1		grey				806	ENSMUSG00000006014.16	protein_coding	Prg4	NA	0.617256	2.54196	0.25593	1		grey				806	ENSMUSG00000006014.16	protein_coding	Prg4	NA	0.985918	2.6229	0.0275523	0.714999		grey				806	ENSMUSG00000006014.16	protein_coding	Prg4	NA	0.247819	2.80127	0.575909
807	ENSMUSG00000006019.15	protein_coding	Dhx34	NA	-0.0755217	3.35222	0.916152	1		grey				807	ENSMUSG00000006019.15	protein_coding	Dhx34	NA	-0.0186116	3.36998	1	1		grey				807	ENSMUSG00000006019.15	protein_coding	Dhx34	NA	-0.101498	3.30424	0.828467	1		grey				807	ENSMUSG00000006019.15	protein_coding	Dhx34	NA	-0.154477	3.32286	0.668368
808	ENSMUSG00000006021.5	protein_coding	Kptn	NA	-0.0874663	5.22707	0.524455	1		grey				808	ENSMUSG00000006021.5	protein_coding	Kptn	NA	-0.197686	5.17429	0.162467	1		grey				808	ENSMUSG00000006021.5	protein_coding	Kptn	NA	0.0139013	5.20659	0.960377	1		grey				808	ENSMUSG00000006021.5	protein_coding	Kptn	NA	0.128117	5.15239	0.389923
809	ENSMUSG00000006024.12	protein_coding	Napa	NA	-0.031018	8.75803	0.725616	1		grey				809	ENSMUSG00000006024.12	protein_coding	Napa	NA	-0.0611594	8.73935	0.506508	1		grey				809	ENSMUSG00000006024.12	protein_coding	Napa	NA	-0.0982515	8.71097	0.0989245	1		grey				809	ENSMUSG00000006024.12	protein_coding	Napa	NA	-0.0639937	8.69169	0.312915
810	ENSMUSG00000006050.11	protein_coding	Sra1	NA	0.00200744	7.22027	0.968358	1		grey				810	ENSMUSG00000006050.11	protein_coding	Sra1	NA	-0.100688	7.1666	0.200383	1		grey				810	ENSMUSG00000006050.11	protein_coding	Sra1	NA	-0.104258	7.18508	0.153316	1		grey				810	ENSMUSG00000006050.11	protein_coding	Sra1	NA	0.00330801	7.1294	0.960651
811	ENSMUSG00000006057.15	protein_coding	Atp5g1	NA	-0.0894337	10.3129	0.393924	1		grey				811	ENSMUSG00000006057.15	protein_coding	Atp5g1	NA	-0.116784	10.2957	0.285907	1		grey				811	ENSMUSG00000006057.15	protein_coding	Atp5g1	NA	-0.129973	10.2212	0.00232249	0.174451		grey				811	ENSMUSG00000006057.15	protein_coding	Atp5g1	NA	-0.0979217	10.2029	0.0701934
812	ENSMUSG00000006058.10	protein_coding	Snf8	NA	-0.146669	5.68938	0.344767	1		grey				812	ENSMUSG00000006058.10	protein_coding	Snf8	NA	-0.0558155	5.72721	0.724176	1		grey				812	ENSMUSG00000006058.10	protein_coding	Snf8	NA	0.336345	5.80396	0.0310972	0.756145		grey				812	ENSMUSG00000006058.10	protein_coding	Snf8	NA	0.249743	5.83866	0.0877351
813	ENSMUSG00000006095.12	protein_coding	Tbcb	NA	-0.0993459	7.65607	0.326583	1		grey				813	ENSMUSG00000006095.12	protein_coding	Tbcb	NA	-0.174197	7.61713	0.106046	1		grey				813	ENSMUSG00000006095.12	protein_coding	Tbcb	NA	-0.0153578	7.61602	0.841215	1		grey				813	ENSMUSG00000006095.12	protein_coding	Tbcb	NA	0.0636696	7.57561	0.417355
814	ENSMUSG00000006127.9	protein_coding	Inpp5k	NA	-0.0393091	5.66091	0.770183	1		grey				814	ENSMUSG00000006127.9	protein_coding	Inpp5k	NA	-0.0379149	5.65792	0.770183	1		grey				814	ENSMUSG00000006127.9	protein_coding	Inpp5k	NA	-0.188804	5.57287	0.140654	1		grey				814	ENSMUSG00000006127.9	protein_coding	Inpp5k	NA	-0.186196	5.56962	0.152329
815	ENSMUSG00000006134.3	protein_coding	Crkl	NA	0.0572511	4.686	0.71779	1		grey				815	ENSMUSG00000006134.3	protein_coding	Crkl	NA	0.0355674	4.67236	0.855821	1		grey				815	ENSMUSG00000006134.3	protein_coding	Crkl	NA	-0.0940305	4.68761	0.628624	1		grey				815	ENSMUSG00000006134.3	protein_coding	Crkl	NA	-0.0683638	4.67356	0.761163
816	ENSMUSG00000006143.12	protein_coding	Upk3bl	NA	-0.842736	1.52358	1	1		grey				816	ENSMUSG00000006143.12	protein_coding	Upk3bl	NA	1.22186	1.72179	0.289075	1		grey				816	ENSMUSG00000006143.12	protein_coding	Upk3bl	NA	1.9048	1.66697	0.218759	1		grey				816	ENSMUSG00000006143.12	protein_coding	Upk3bl	NA	-0.155281	1.84943	1
817	ENSMUSG00000006154.13	protein_coding	Eps8l1	NA	0.366237	3.35259	0.246236	1		grey				817	ENSMUSG00000006154.13	protein_coding	Eps8l1	NA	0.351743	3.34313	0.289227	1		grey				817	ENSMUSG00000006154.13	protein_coding	Eps8l1	NA	-0.117773	3.45621	0.793712	1		grey				817	ENSMUSG00000006154.13	protein_coding	Eps8l1	NA	-0.0996443	3.447	0.869287
818	ENSMUSG00000006169.19	protein_coding	Clint1	NA	0.0798189	3.50813	0.843946	1		grey				818	ENSMUSG00000006169.19	protein_coding	Clint1	NA	0.150949	3.53399	0.627543	1		grey				818	ENSMUSG00000006169.19	protein_coding	Clint1	NA	0.0192049	3.56383	1	1		grey				818	ENSMUSG00000006169.19	protein_coding	Clint1	NA	-0.0479822	3.58869	0.924123
819	ENSMUSG00000006179.8	protein_coding	Prss16	NA	-0.394096	2.09682	0.647625	1		grey				819	ENSMUSG00000006179.8	protein_coding	Prss16	NA	0.00111589	2.1741	1	1		grey				819	ENSMUSG00000006179.8	protein_coding	Prss16	NA	0.913323	2.2539	0.162922	1		grey				819	ENSMUSG00000006179.8	protein_coding	Prss16	NA	0.522143	2.32383	0.445368
820	ENSMUSG00000006191.17	protein_coding	Cdkal1	NA	-0.00764969	3.95022	1	1		grey				820	ENSMUSG00000006191.17	protein_coding	Cdkal1	NA	-0.0411261	3.933	0.870838	1		grey				820	ENSMUSG00000006191.17	protein_coding	Cdkal1	NA	0.00043673	3.96399	1	1		grey				820	ENSMUSG00000006191.17	protein_coding	Cdkal1	NA	0.0378746	3.94641	0.934991
821	ENSMUSG00000006205.13	protein_coding	Htra1	NA	-0.0874194	7.74355	0.274847	1		grey				821	ENSMUSG00000006205.13	protein_coding	Htra1	NA	-0.0105449	7.77679	0.864408	1		grey				821	ENSMUSG00000006205.13	protein_coding	Htra1	NA	0.0748504	7.75173	0.211893	1		grey				821	ENSMUSG00000006205.13	protein_coding	Htra1	NA	0.00164684	7.7853	0.985616
822	ENSMUSG00000006215.12	protein_coding	Zbtb17	NA	-0.0889456	4.91938	0.620713	1		grey				822	ENSMUSG00000006215.12	protein_coding	Zbtb17	NA	-0.0235498	4.94532	0.913355	1		grey				822	ENSMUSG00000006215.12	protein_coding	Zbtb17	NA	-0.00767938	4.89036	1	1		grey				822	ENSMUSG00000006215.12	protein_coding	Zbtb17	NA	-0.0690822	4.91706	0.69859
823	ENSMUSG00000006218.4	protein_coding	Fam131c	NA	-0.345582	2.36379	0.584699	1		grey				823	ENSMUSG00000006218.4	protein_coding	Fam131c	NA	-0.423182	2.34375	0.458298	1		grey				823	ENSMUSG00000006218.4	protein_coding	Fam131c	NA	0.348246	2.38206	0.584699	1		grey				823	ENSMUSG00000006218.4	protein_coding	Fam131c	NA	0.429583	2.36182	0.458298
824	ENSMUSG00000006219.12	protein_coding	Fblim1	NA	0.0288478	1.85328	1	1		grey				824	ENSMUSG00000006219.12	protein_coding	Fblim1	NA	0.405344	1.91652	0.58107	1		grey				824	ENSMUSG00000006219.12	protein_coding	Fblim1	NA	0.641203	1.99515	0.607256	1		grey				824	ENSMUSG00000006219.12	protein_coding	Fblim1	NA	0.268297	2.05294	1
825	ENSMUSG00000006235.5	protein_coding	Epor	NA	0.0493587	3.25507	1	1		grey				825	ENSMUSG00000006235.5	protein_coding	Epor	NA	0.0241434	3.24236	1	1		grey				825	ENSMUSG00000006235.5	protein_coding	Epor	NA	-0.0110238	3.28579	1	1		grey				825	ENSMUSG00000006235.5	protein_coding	Epor	NA	0.018109	3.27293	1
826	ENSMUSG00000006241.15	protein_coding	Ccdc159	NA	-0.0115197	3.33582	1	1		grey				826	ENSMUSG00000006241.15	protein_coding	Ccdc159	NA	0.0216878	3.34516	1	1		grey				826	ENSMUSG00000006241.15	protein_coding	Ccdc159	NA	-0.109594	3.30859	0.828467	1		grey				826	ENSMUSG00000006241.15	protein_coding	Ccdc159	NA	-0.138873	3.31803	0.746599
827	ENSMUSG00000006262.15	protein_coding	Mob1b	NA	0.0373137	2.46543	1	1		grey				827	ENSMUSG00000006262.15	protein_coding	Mob1b	NA	0.0557468	2.46778	1	1		grey				827	ENSMUSG00000006262.15	protein_coding	Mob1b	NA	-0.0337567	2.48421	1	1		grey				827	ENSMUSG00000006262.15	protein_coding	Mob1b	NA	-0.0483942	2.48629	1
828	ENSMUSG00000006273.14	protein_coding	Atp6v1b2	NA	0.0915825	8.95893	0.114774	1		grey				828	ENSMUSG00000006273.14	protein_coding	Atp6v1b2	NA	-0.00913513	8.90408	0.920849	1		grey				828	ENSMUSG00000006273.14	protein_coding	Atp6v1b2	NA	-0.0875253	8.9783	0.0317256	0.756145		grey				828	ENSMUSG00000006273.14	protein_coding	Atp6v1b2	NA	0.0175647	8.92369	0.689206
829	ENSMUSG00000006276.9	protein_coding	Eps15l1	NA	0.128897	4.75671	0.445691	1		grey				829	ENSMUSG00000006276.9	protein_coding	Eps15l1	NA	0.0503848	4.71606	0.720695	1		grey				829	ENSMUSG00000006276.9	protein_coding	Eps15l1	NA	-0.153196	4.76486	0.410664	1		grey				829	ENSMUSG00000006276.9	protein_coding	Eps15l1	NA	-0.0707004	4.7237	0.720695
830	ENSMUSG00000006288.7	protein_coding	Ttc5	NA	0.00894939	5.51954	1	1		grey				830	ENSMUSG00000006288.7	protein_coding	Ttc5	NA	-0.17527	5.4311	0.173698	1		grey				830	ENSMUSG00000006288.7	protein_coding	Ttc5	NA	-0.170024	5.46166	0.206069	1		grey				830	ENSMUSG00000006288.7	protein_coding	Ttc5	NA	0.0181929	5.36819	0.925579
831	ENSMUSG00000006289.14	protein_coding	Osgep	NA	-0.069084	6.18647	0.448718	1		grey				831	ENSMUSG00000006289.14	protein_coding	Osgep	NA	-0.00194211	6.21462	0.918645	1		grey				831	ENSMUSG00000006289.14	protein_coding	Osgep	NA	0.0757172	6.20217	0.491025	1		grey				831	ENSMUSG00000006289.14	protein_coding	Osgep	NA	0.012584	6.23015	0.918645
[truncated: 14,402 more rows]
[truncated: 3 more columns]

## Sheet: Figure 7 N-L
Figure 7f-n
[truncated: 16,207 more rows]

[truncated: 4 more sheets: S.Figure 2, S.Figure 4, S.Figure 5, S.Figure 6]
